# Supplementary material for: Serology, infection, and clinical trachoma as tools in prevalence surveys for re-emergence of trachoma in a formerly hyperendemic district
Source: PLoS Negl Trop Dis. 2021 Apr 16;15(4):e0009343. doi: 10.1371/journal.pntd.0009343 (PMC8081338; doi:10.1371/journal.pntd.0009343)
Supplement: S1 Data — (XLSX) [file pntd.0009343.s001.xlsx]

## Sheet: plosdata
Village ID	Participant ID	Sex (1=male, 2=female)	Mean fluorescence minus background (MFI-BG)	Photo Grade for TF, Right Eye (1=TF, 0=no TF)	Photo Grade for TF, Left Eye (1=TF, 0=no TF)	Age	pgp3 Seropositivity (1=yes, 0=no)	Field Grade for TF, Right Eye (1=TF, 0=no TF)	Field Grade for TF, Left Eye (1=TF, 0=no TF)	CT Infection (1=positive, 0=negative)
0103	010313006	2	25217	0		3	1	0	0	0
0103	010315905	2	3	0		7	0	0	0	0
0103	010315906	1	11	0		6	0	0	0	0
0103	010315907	2	4	0		3	0	0	0	0
0103	010318305	2	28124	0		7	1	0	0	0
0103	010318307	1	3	0		2	0	0	0	0
0103	010320004	1	7	0		3	0	0	0	0
0103	010320005	1	6	8	0	2	0	0	1	0
0103	010322003	2	26438	0		5	1	0	0	0
0103	010322004	2	27432	1		2	1	1	0	0
0103	010325903	1	25289	0		9	1	0	0	0
0103	010325904	1	10242	0		6	1	0	0	0
0103	010325905	1	25653	0		4	1	0	0	0
0103	010325906	2	28041	1		2	1	0	0	0
0103	010328205	1	3	0		6	0	0	0	0
0103	010328206	1	4	0		5	0	0	0	0
0103	010328207	2	7	0		2	0	0	0	0
0103	010328805	1	11814	0		9	1	0	0	0
0103	010328806	1	26270	0		7	1	0	0	0
0103	010328808	2	1013	0		4	0	0	0	0
0103	010328809	2	3	1		2	0	1	1	0
0103	010331805	2	3793	0		9	1	0	0	0
0103	010331806	1	12	0		6	0	0	0	0
0103	010331808	1	5	0		3	0	0	0	0
0103	010331809	1	4	1		1	0	0	0	0
0103	010334711	2	383	0		9	0	0	0	0
0103	010334712	1	11	0		6	0	0	0	0
0103	010334713	2	4	0		2	0	0	0	0
0103	010335303	2	3	1		2	0	1	1	0
0103	010336205	2	25670	0		8	1	0	0	0
0103	010336206	1	24531	0		7	1	0	0	0
0103	010336207	1	22494	0		3	1	0	0	0
0103	010336305	1	28551	0		9	1	0	0	0
0103	010336306	1	25501	0		5	1	0	0	0
0103	010336307	1	9	0		3	0	0	0	0
0103	010351704	1	23681	1		5	1	0	0	0
0103	010351705	1	24791	0		2	1	0	0	0
0103	010357703	1	5	0		9	0	0	0	0
0103	010357704	1	5	0		7	0	0	0	0
0103	010357706	2	9	0		4	0	0	0	0
0103	010357707	2	4	8	1	2	0	0	1	0
0303	030300608	1	3	0	0	5	0	0	0	0
0303	030302105	2	3	0	0	4	0	0	0	0
0303	030302222	2	1	0	0	3	0	0	0	0
0303	030302224	1	5	0	0	5	0	0	0	0
0303	030302225	2	-1	0	0	4	0	0	0	0
0303	030302226	1	5	0	0	9	0	0	0	0
0303	030305503	2	1	0	0	3	0	0	0	0
0303	030306305	2	2	0	0	7	0	0	0	0
0303	030307905	2	2	0	0	1	0	0	0	0
0303	030308004	1	1	0	0	8	0	0	0	0
0303	030308005	1	9	0	0	5	0	0	0	0
0303	030308006	1	3	0	0	2	0	0	0	0
0303	030308406	2	4	0	0	6	0	0	0	0
0303	030308407	2	3	0	0	3	0	0	0	0
0303	030309205	1	9636	0	0	8	1	0	0	0
0303	030309206	1	23800	0	0	5	1	0	0	0
0303	030309207	2	26907	0	0	3	1	0	0	0
0303	030311202	2	29376	0	0	8	1	0	0	0
0303	030312109	2	1	0	0	9	0	0	0	0
0303	030312111	1	59	0	0	6	0	0	0	0
0303	030312706	1	85	0	0	9	0	0	0	0
0303	030312707	1	3	0	0	5	0	0	0	0
0303	030314308	2	9647	0	0	8	1	1	1	0
0303	030314309	1	22976	0	0	6	1	0	0	0
0303	030314412	1	63	0	0	7	0	0	0	0
0303	030314804	2	3	0	0	3	0	0	0	0
0303	030316504	2	4333	0	0	8	1	0	0	0
0303	030316505	1	1	0	0	3	0	0	0	0
0303	030318108	1	13	0	0	9	0	0	0	0
0303	030318109	1	8	0	1	6	0	0	1	0
0303	030318206	1	2	0	0	6	0	0	0	0
0303	030318207	2	95	0	1	3	0	1	1	0
0303	030318609	1	636	0	0	9	0	0	0	0
0303	030318611	2	4	0	0	3	0	0	0	0
0303	030318612	1	1	0	0	1	0	0	0	0
0303	030324905	1	6	0	0	7	0	0	0	0
0303	030324906	2	4	0	0	5	0	0	0	0
0303	030324907	2	4	0	0	2	0	0	0	0
0303	030325106	2	25993	0	0	8	1	0	0	0
0303	030325107	2	29814	0	0	7	1	0	0	1
0303	030325608	2	23	0	0	6	0	0	0	0
0303	030327404	2	2	0	0	6	0	0	0	0
0303	030327407	1	1	0	0	4	0	0	0	0
0303	030329505	1	4	0	0	8	0	0	0	0
0303	030329506	1	1	0	1	8	0	1	1	0
0303	030329507	2	3	0	0	3	0	0	0	0
0303	030336607	2	5	0	0	8	0	0	0	0
0303	030336608	2	3	0	0	3	0	0	0	0
0303	030364003	2	3	0	0	4	0	0	0	0
0303	030364004	2	2	0	0	3	0	0	0	0
0401	040101002	2	3	0	0	1	0	0	0	0
0401	040105202	2	78	0	0	6	0	0	0	0
0401	040105203	1	-3	0	0	3	0	0	0	0
0401	040106004	1	18	0	0	9	0	0	0	0
0401	040106006	2	1	0	0	8	0	0	0	0
0401	040106705	2	-1	0	0	9	0	0	0	0
0401	040106708	2	8	0	0	6	0	0	0	0
0401	040108602	1	3	0	0	3	0	0	0	0
0401	040109402	2	681	0	0	4	0	0	0	0
0401	040116204	1	516	0	0	6	0	0	0	0
0401	040116205	1	-1	0	1	2	0	1	1	0
0401	040119204	1	2	0	0	7	0	0	0	0
0401	040122005	1	0	0	0	8	0	0	0	0
0401	040122006	2	4	0	0	5	0	0	0	0
0401	040122107	1	522	0	0	8	0	0	0	0
0401	040125510	2	3	9	9	2	0	0	0	0
0401	040135203	1	5	0	0	6	0	0	0	0
0401	040135204	2	4	0	0	2	0	0	0	0
0401	040138106	2	29059	0	0	8	1	0	0	0
0401	040138107	2	27024	0	0	5	1	0	0	1
0401	040138109	2	17	0	0	3	0	0	0	0
0401	040138110	2	13273	1	0	3	1	0	1	0
0401	040139003	2	414	0	0	6	0	0	0	0
0401	040139004	2	93	0	0	4	0	0	0	0
0401	040140804	2	8365	0	0	8	1	0	0	0
0401	040140805	2	4	0	0	1	0	0	0	0
0401	040144503	2	8976	9	9	4	1	0	0	0
0401	040144504	2	110	0	0	2	0	0	0	0
0401	040146903	1	3	0	0	5	0	0	0	0
0401	040146904	1	3	0	0	2	0	0	0	0
0401	040149204	2	-1	0	0	1	0	0	0	0
0401	040152202	2	-1	0	0	6	0	0	0	0
0401	040155408	1	5	0	0	7	0	0	0	0
0401	040155409	1	-4	0	0	4	0	0	0	0
0401	040155412	2	7	0	0	1	0	0	0	0
0401	040167404	2	6465	0	0	6	1	0	0	0
0401	040167405	2	1	0	0	2	0	0	0	0
0401	040172403	2	10652	0	0	9	1	0	0	0
0401	040172404	1	3	0	0	5	0	0	0	0
0401	040173703	1	5810	0	0	5	1	1	1	0
0401	040173704	2		0	1	4		1	1	0
0401	040173705	1	8186	0	0	2	1	1	1	0
0602	060203912	2	4	0	0	8	0	0	0	0
0602	060203913	2	1	0	0	6	0	0	0	0
0602	060206206	1	4	0	0	8	0	0	0	0
0602	060206207	1	32437	0	1	5	1	0	1	0
0602	060206208	2	32711	1	1	4	1	1	1	1
0602	060215707	1	-1	0	0	7	0	0	0	9
0602	060215708	2	3	0	0	5	0	0	0	0
0602	060219110	2	7696	0	0	8	1	0	0	0
0602	060219112	2	1359	0	0	6	0	0	0	0
0602	060224607	2	2	0	0	7	0	0	0	0
0602	060224610	1	19	0	0	4	0	0	0	0
0602	060224611	1	-1	0	0	2	0	0	0	0
0602	060227207	2	2	0	0	9	0	0	0	0
0602	060227209	1	11	0	0	7	0	0	0	0
0602	060227210	1	4	0	0	5	0	0	0	0
0602	060233904	1	32711	0	0	3	1	0	0	1
0602	060239004	2	10594	0	0	8	1	0	0	0
0602	060239005	2	21899	1	1	6	1	1	1	1
0602	060239105	2	32045	0	0	9	1	0	0	9
0602	060239106	1	3254	0	0	7	1	0	0	0
0602	060239107	1	12	0	1	4	0	0	0	0
0602	060239108	1	2	0	0	2	0	0	0	0
0602	060239803	1	32159	1	1	4	1	1	0	0
0602	060239804	1	1	0	0	1	0	0	0	9
0602	060243712	1	8581	0	0	6	1	0	0	0
0602	060250421	1	2	0	0	2	0	0	0	0
0602	060260206	2	32710	1	1	8	1	1	1	1
0602	060260208	1	0	1	1	2	0	1	1	0
0602	060266105	2	1	0	0	4	0	0	0	0
0602	060266704	1	11061	0	0	9	1	0	0	0
0602	060266705	2	3866	0	0	6	1	0	0	0
0602	060266706	2	6278	0	0	5	1	0	0	0
0602	060266707	1	31586	0	0	3	1	1	1	0
0602	060266708	1	31388	0	1	2	1	0	0	0
0602	060267309	1	5	0	0	4	0	0	0	0
0602	060273603	2	32	0	0	1	0	0	0	1
0602	060276403	2	31860	0	0	9	1	0	0	1
0602	060276404	1	30606	0	0	6	1	0	0	0
0602	060276405	1	29608	1	1	4	1	1	1	1
0602	060276406	1	26000	1	1	2	1	1	1	0
0602	060282003	1	9406	0	0	1	1	0	0	0
0602	060288304	2	31659	1	1	8	1	1	1	1
0602	060288306	2	30265	0	1	3	1	0	1	1
0602	060296604	1	30722	1	1	2	1	1	1	1
0701	070100407	1	8	1	0	7	0	1	1	0
0701	070100706	2	4	0	0	8	0	0	0	0
0701	070101108	2	-2	0	0	3	0	0	0	0
0701	070101504	2	7	0	0	7	0	0	0	0
0701	070103713	1	1	0	0	5	0	0	0	0
0701	070103714	1	2	0	0	9	0	0	0	0
0701	070103715	1	8	0	0	7	0	0	0	0
0701	070103716	1	1	0	0	4	0	0	0	0
0701	070109209	2	184	0	0	4	0	0	0	0
0701	070110410	1	1	0	0	2	0	0	0	0
0701	070111106	2	2	0	0	7	0	0	0	0
0701	070111406	1	3	0	0	5	0	0	0	1
0701	070111407	1	6	0	0	2	0	0	0	0
0701	070112806	1	892	0	0	9	0	0	0	0
0701	070112807	2	6	0	0	5	0	0	0	0
0701	070114405	1	8	0	0	6	0	0	0	0
0701	070114406	2	4	0	0	3	0	0	0	0
0701	070114803	1	2	0	0	4	0	0	0	0
0701	070114804	1	3	0	0	1	0	0	0	0
0701	070116209	1	4	0	0	6	0	0	0	0
0701	070116805	1	169	0	0	8	0	0	0	0
0701	070116806	2	34	0	0	5	0	0	0	0
0701	070116903	2	3	1	0	4	0	1	1	0
0701	070121503	2	8	0	0	9	0	0	0	0
0701	070121504	2	5	0	0	7	0	0	0	0
0701	070121505	1	4	0	0	2	0	0	0	0
0701	070121609	2	1	0	0	6	0	0	0	0
0701	070122005	2	836	0	0	9	0	0	0	0
0701	070122006	1	4	0	0	7	0	0	0	0
0701	070122007	2	1	0	0	3	0	0	0	0
0701	070122803	2	24	1	1	3	0	0	0	0
0701	070125407	2	11866	0	0	8	1	0	0	0
0701	070125412	1	5	0	0	5	0	0	0	0
0701	070128006	1	2	0	0	6	0	0	0	0
0701	070128105	2	4	0	0	7	0	0	0	0
0701	070129002	1	2406	0	0	8	1	0	0	0
0701	070129003	1	353	0	0	6	0	0	0	0
0701	070129203	1	3	0	0	1	0	0	0	0
0701	070168104	2	177	0	0	9	0	0	0	0
0701	070168105	1	6	0	0	6	0	1	1	0
0701	070168107	1	6	0	0	3	0	0	0	0
0701	070178104	1	26177	1	1	5	1	1	1	1
0701	070178105	1	30182	1	1	9	1	1	1	1
0701	070190303	1	5	0	0	8	0	0	0	0
0701	070190304	1	5	0	0	4	0	0	0	0
0701	070193203	1	1	0	0	5	0	0	0	0
0701	070193204	2	1	0	0	1	0	0	0	0
0701	070195403	2	1	0	0	8	0	0	0	0
0701	070195405	2	3	0	0	3	0	0	0	1
1001	100100728	2	8033	0	0	8	1	0	0	0
1001	100100729	1	29182	0	0	6	1	0	0	0
1001	100100730	1	6308	0	0	3	1	0	0	0
1001	100105406	2	0	0	0	8	0	0	0	0
1001	100105407	2	9	0	0	4	0	0	0	0
1001	100115305	2	5	0	0	9	0	0	0	0
1001	100115309	1	1149	0	0	7	0	0	0	0
1001	100115310	1	2	0	0	4	0	0	0	0
1001	100115311	1	4	0	0	4	0	0	0	0
1001	100115312	1	0	0	0	9	0	0	0	0
1001	100116906	1	1544	0	0	9	0	0	0	0
1001	100116907	2	19629	0	0	6	1	0	0	0
1001	100116908	1	2779	0	0	3	1	0	0	0
1001	100116909	1	3	0	0	2	0	0	0	0
1001	100117903	1	10	0	0	9	0	0	0	0
1001	100119507	2	6	0	0	8	0	0	0	0
1001	100119508	2	5	0	0	8	0	0	0	0
1001	100119509	2	16	0	0	8	0	0	0	0
1001	100119511	2	34	0	0	3	0	0	0	0
1001	100125111	2	2	0	0	6	0	0	0	0
1001	100125610	2	252	0	0	7	0	0	0	0
1001	100125612	2	4	0	0	4	0	0	0	0
1001	100132306	1	0	0	0	8	0	0	0	0
1001	100132307	1	2	0	0	6	0	0	0	0
1001	100132308	2	2	0	0	3	0	0	0	0
1001	100135709	2	2	0	0	4	0	0	0	0
1001	100146308	2	17667	0	0	8	1	0	0	0
1001	100146309	1		0	0	4		0	0	0
1001	100155103	1	13	0	0	9	0	0	0	0
1001	100155105	1	-1	0	0	5	0	0	0	0
1001	100155107	2	3	0	0	3	0	0	0	0
1001	100161006	2	33	0	0	6	0	0	0	0
1001	100161007	2	28	0	0	4	0	0	0	0
1001	100161008	2	3	0	0	1	0	0	0	0
1001	100161712	1	17	0	0	5	0	0	0	0
1001	100161714	2	11	0	0	5	0	0	0	0
1001	100161724	1	64	0	0	2	0	1	0	0
1001	100161725	1	140	1	1	3	0	1	1	0
1001	100161726	2	3	0	0	5	0	0	0	0
1101	110102606	1	29263	0	0	7	1	0	0	0
1101	110102607	1	31716	0	0	4	1	0	0	1
1101	110102609	2	31351	1	1	1	1	1	1	1
1101	110108208	2	31119	0	0	8	1	0	0	1
1101	110113307	2	29745	0	0	9	1	0	0	1
1101	110113308	1	26661	1	1	6	1	1	1	1
1101	110113309	1	1	1	1	4	0	1	1	0
1101	110113310	2	9508	1	1	2	1	1	1	9
1101	110115606	2	3	0	0	9	0	0	0	0
1101	110115609	2	7	0	0	5	0	0	0	0
1101	110115610	1	1	0	0	3	0	0	0	0
1101	110122303	2	200	0	0	2	0	0	0	0
1101	110122304	1	18959	1	1	4	1	1	0	0
1101	110126404	1	2	0	0	9	0	0	1	0
1101	110126405	1	6	0	0	6	0	0	0	0
1101	110126406	2	1	0	0	1	0	0	0	0
1101	110128007	2	5	0	0	8	0	0	0	0
1101	110133706	2	26567	0	0	7	1	0	0	0
1101	110136302	1	962	0	0	7	0	0	0	0
1101	110136303	1	-1	0	0	4	0	1	0	0
1101	110138403	2	4	0	0	9	0	0	0	0
1101	110138404	2	2	0	0	2	0	0	0	0
1101	110143410	2	5	0	0	6	0	0	0	0
1101	110143411	2	1	1	1	3	0	0	0	0
1101	110143412	2	1	0	0	1	0	0	0	0
1101	110143413	2	2	0	0	1	0	0	0	0
1101	110147402	2	9	0	0	8	0	0	0	0
1101	110147404	1	286	0	0	3	0	0	0	0
1101	110147405	2	3	0	0	1	0	0	0	0
1101	110151107	1	2	0	0	5	0	0	0	0
1101	110151108	1	0	0	0	2	0	0	0	0
1101	110151109	2	1	0	0	2	0	0	0	0
1101	110156702	2	30555	0	0	7	1	0	0	0
1101	110156703	2	28	0	0	3	0	0	0	0
1101	110157502	1	5	1	1	4	0	1	1	0
1101	110157903	2	16552	0	0	9	1	0	0	0
1101	110157904	1	27132	0	0	5	1	0	0	0
1101	110162004	1	5	0	0	8	0	0	0	0
1101	110162005	1	7	0	0	7	0	0	0	0
1101	110162006	2	79	0	0	3	0	0	0	0
1101	110177306	2	3	0	0	7	0	0	0	0
1101	110177307	1	1	0	0	7	0	0	0	0
1101	110177308	2	2	0	0	2	0	0	0	0
1101	110187806	2	2	0	0	6	0	0	0	0
1101	110187807	2	3	0	0	4	0	0	0	0
1101	110190803	1	6	0	0	8	0	0	0	0
1101	110190805	1	4	0	0	4	0	0	0	0
1101	110191503	2	3	0	0	7	0	0	0	0
1101	110191504	1	1	0	0	5	0	0	0	0
1401	140100106	1	1442	0	0	8	0	0	0	0
1401	140100107	2	2301	0	0	8	1	0	0	0
1401	140100108	1	24162	0	0	5	1	0	0	0
1401	140100109	1	8	0	0	2	0	0	0	0
1401	140102908	2	50	0	0	6	0	0	0	0
1401	140102909	2	3	0	0	3	0	0	0	0
1401	140105003	2	4	0	0	2	0	0	0	0
1401	140105103	2	3	0	0	3	0	0	0	0
1401	140112107	2	13694	0	0	7	1	0	0	0
1401	140113903	1	4	0	0	1	0	0	0	0
1401	140117204	1	31427	0	0	8	1	0	0	1
1401	140117205	1	13463	0	0	5	1	0	0	0
1401	140117206	1	4818	0	0	4	1	0	0	0
1401	140117803	1	3	0	0	7	0	0	0	0
1401	140117904	2	26441	0	0	9	1	0	0	0
1401	140117905	1	30986	0	0	7	1	0	0	0
1401	140117908	1	4199	0	0	4	1	1	1	0
1401	140117909	2	35	0	0	1	0	0	0	0
1401	140119003	2	6	0	0	7	0	0	0	0
1401	140119004	1	12	0	0	4	0	0	0	0
1401	140119703	2	11	0	0	5	0	0	0	0
1401	140119704	2	46	0	0	5	0	0	0	0
1401	140121805	2	0	0	0	9	0	0	0	0
1401	140128402	1	20322	0	0	8	1	0	0	0
1401	140128403	2	3635	0	0	5	1	0	0	0
1401	140128510	1	1	0	0	2	0	0	0	0
1401	140128904	2	2	0	0	4	0	0	0	0
1401	140143205	1	7	0	0	3	0	0	0	0
1401	140144004	1	2	0	0	5	0	0	0	0
1401	140144006	2	3	0	0	3	0	0	0	0
1401	140154405	2	11	0	0	8	0	0	0	0
1401	140154406	2	5	0	0	5	0	0	0	0
1401	140155404	2	1435	0	0	5	0	0	0	0
1401	140155803	2	1	0	0	1	0	0	0	0
1401	140155906	1	60	0	0	6	0	0	0	0
1401	140155907	1	2	0	0	6	0	0	0	0
1401	140155908	2	4	0	0	1	0	0	0	0
1401	140156904	1	7	0	0	4	0	0	0	0
1401	140156905	2	4	0	0	2	0	0	0	0
1501	150107608	1	3	0	0	9	0	0	0	0
1501	150117104	2	534	0	0	9	0	0	0	0
1501	150121306	1	27857	0	0	7	1	0	0	0
1501	150121307	1	25718	0	0	7	1	0	0	0
1501	150121309	1	4731	0	0	6	1	0	0	0
1501	150122011	1	6	0	0	2	0	0	0	0
1501	150122104	1	3	0	0	9	0	0	0	0
1501	150122106	1	3	0	0	5	0	0	0	0
1501	150125406	2	0	0	0	8	0	0	0	0
1501	150125407	1	0	0	0	6	0	0	0	0
1501	150125408	2	8	0	0	2	0	0	0	0
1501	150127103	1	6	0	0	4	0	0	0	0
1501	150127104	2	1	0	0	1	0	0	0	0
1501	150130813	1	29462	0	0	4	1	0	0	0
1501	150130815	2	11	1	1	5	0	1	1
1501	150130817	2	3	0	0	2	0	0	0	0
1501	150132905	2	6	0	0	5	0	0	0	0
1501	150132906	2	2	0	0	7	0	0	0	0
1501	150138606	1	7	0	0	8	0	0	0	0
1501	150138607	2	6	0	0	5	0	0	0	0
1501	150138905	2	20858	0	0	9	1	1	0	0
1501	150138906	1	161	0	0	7	0	0	0	0
1501	150143803	2	4486	0	0	9	1	0	0	0
1501	150143804	2	4616	0	0	6	1	0	0	0
1501	150143805	2	3309	0	0	4	1	0	0	0
1501	150143806	2	1	0	0	1	0	0	0	0
1501	150149409	1	4	0	0	8	0	0	0	0
1501	150149410	1	2	0	0	6	0	0	0	0
1501	150149412	1	-2	0	0	3	0	0	0	0
1501	150154705	2	8055	0	0	9	1	0	0	0
1501	150154706	2	27844	0	0	6	1	0	0	0
1501	150154707	2	0	0	0	1	0	0	0	0
1501	150155406	1	10	0	0	9	0	0	0	0
1501	150155407	1	10	0	0	4	0	0	0	0
1501	150155408	2	26	0	0	2	0	0	0	0
1501	150157605	2	1841	0	0	7	1	0	0	0
1501	150157607	1	6	0	0	4	0	0	0	0
1501	150157608	2	0	1	1	1	0	1	1	0
1501	150161503	2	11	0	0	8	0	0	0	0
1501	150161505	1	5	0	0	1	0	0	0	0
1501	150166204	2	10	0	0	9	0	0	0	0
1501	150166205	1	43	0	0	6	0	0	0	0
1501	150166206	2	22	0	0	3	0	0	0	0
1501	150170102	2	29185	0	0	6	1	0	1	0
1501	150170104	2	9899	0	0	4	1	0	0	0
1501	150170105	1	34	0	0	2	0	0	0	0
1802	180201007	1	1	0	0	4	0	0	0	0
1802	180201011	1	20659	0	0	9	1	0	0	0
1802	180201012	1	0	0	0	5	0	0	0	0
1802	180201105	1	32542	0	0	9	1	0	0	0
1802	180201106	1	32451	1	1	7	1	0	1	0
1802	180201107	2	18592	1	1	4	1	0	0	0
1802	180201108	2	11	1	1	2	0	0	0	0
1802	180201208	2	6	0	0	9	0	0	0	0
1802	180201209	1	9	0	0	4	0	0	0	0
1802	180203403	1	15	0	0	4	0	0	0	0
1802	180204306	1	0	0	0	6	0	0	0	0
1802	180204308	1	0	0	0	3	0	0	0	0
1802	180205212	2	1363	0	0	8	0	0	0	0
1802	180207705	2	4	0	0	4	0	0	0	0
1802	180208203	1	99	0	0	6	0	0	0	0
1802	180208204	1	6	0	0	3	0	0	0	0
1802	180208205	1	1	0	0	1	0	0	0	0
1802	180209008	1	2	0	0	8	0	0	0	0
1802	180209009	1	22	0	0	5	0	0	0	0
1802	180209010	2	98	0	0	3	0	0	0	0
1802	180209011	1	1	0	0	1	0	0	0	0
1802	180209506	1	3	0	0	6	0	0	0	0
1802	180210003	2	0	0	0	4	0	0	0	0
1802	180210204	2	2	0	0	7	0	0	0	0
1802	180210205	2	0	0	0	3	0	0	0	0
1802	180210703	1	1938	0	0	4	1	0	0	0
1802	180210704	2	1	0	0	2	0	0	0	0
1802	180211803	2	1	0	0	4	0	0	0	0
1802	180211804	2	-1	0	0	3	0	0	0	0
1802	180212203	1	46	0	0	9	0	0	0	0
1802	180212205	1	5	0	0	5	0	0	0	0
1802	180212206	1	4	0	0	1	0	0	0	0
1802	180213603	2	0	1	0	3	0	1	1	0
1802	180217110	1	6	0	0	6	0	0	0	0
1802	180217111	2	2073	0	0	5	1	0	0	0
1802	180217113	2	-1	0	0	9	0	0	0	0
1802	180217114	1	1	0	0	5	0	0	0	0
1802	180217115	1	1	0	0	3	0	0	0	0
1802	180220608	2	4	0	0	3	0	0	0	0
1802	180220609	1	230	1	0	7	0	1	0	0
1802	180220904	2	6	0	0	9	0	0	0	0
1802	180220905	2	10	0	0	4	0	0	0	0
1802	180220906	1	6	0	0	1	0	0	0	0
1802	180224507	2	1	0	0	2	0	0	0	0
1802	180229404	2	2	0	0	3	0	0	0	0
1802	180237403	1	2	0	0	8	0	0	0	0
1901	190101006	2	2	0	0	3	0	0	0	0
1901	190106203	1	15	0	0	7	0	0	0	0
1901	190106204	2	75	0	0	4	0	0	0	0
1901	190111506	1	3	0	0	9	0	0	0	0
1901	190111507	2	15	0	0	2	0	0	0	0
1901	190113203	2	199	0	0	9	0	0	0	0
1901	190113204	1	2	0	0	6	0	0	0	0
1901	190113205	1	2	0	0	3	0	0	0	0
1901	190113904	1	6	0	0	9	0	0	0	0
1901	190113906	2	1	0	0	3	0	0	0	0
1901	190114204	2	1	0	0	6	0	0	0	0
1901	190114207	2	0	0	0	3	0	0	0	0
1901	190114504	2	109	0	0	3	0	0	0	0
1901	190116904	2	0	0	9	9	0	0	0	0
1901	190118704	2	31252	1	1	3	1	1	1	1
1901	190118705	1	30132	1	1	7	1	1	1	1
1901	190118706	1	29814	1	1	4	1	1	1	1
1901	190118707	1	31661	0	0	1	1	1	1	1
1901	190118906	1	4	0	0	5	0	0	0	0
1901	190118908	1	5	0	0	3	0	0	0	0
1901	190119704	1	8	0	0	4	0	0	0	0
1901	190123104	1	2705	0	0	8	1	0	0	0
1901	190123106	2	11	0	0	3	0	0	0	0
1901	190123203	1	0	0	0	5	0	0	0	0
1901	190124303	1	19	0	0	2	0	0	0	0
1901	190124803	2	332	0	0	6	0	0	0	0
1901	190124804	1	5266	0	0	8	1	0	0	0
1901	190126509	1	18	0	0	9	0	0	0	0
1901	190126512	1	3	0	0	6	0	0	0	0
1901	190126515	2	-1	0	0	2	0	0	0	0
1901	190127110	1	6	0	0	2	0	0	0	0
1901	190129503	2	8	0	0	3	0	0	0	0
1901	190129504	2	2	0	0	3	0	0	0	0
1901	190129804	2	10	0	0	3	0	0	0	0
1901	190135106	2	4	0	0	7	0	0	0	0
1901	190135107	1	26	0	0	6	0	0	0	0
1901	190135108	2	11	0	0	3	0	0	0	0
1901	190135109	2	1	0	0	1	0	0	0	0
1901	190138303	2	5	0	0	2	0	0	0	0
1901	190149103	2	6	0	0	3	0	0	0	0
1901	190149104	1	2	0	0	1	0	0	0	0
1901	190150404	2	5	0	0	2	0	0	0	0
1901	190157204	2	10	0	0	8	0	0	0	0
1901	190157207	1	8	0	0	3	0	0	0	0
2102	210200107	2	9	0	0	8	0	0	0	1
2102	210200111	1	14	0	0	3	0	0	0	0
2102	210202407	1	6	0	0	8	0	0	0
2102	210202408	1	5	0	0	5	0	0	0	0
2102	210205303	2	919	0	0	9	0	0	0	0
2102	210205304	1	508	0	0	7	0	0	0	0
2102	210208303	1	96	0	0	9	0	0	0	0
2102	210216610	1	5	0	0	6	0	0	0	0
2102	210216612	1	7	0	0	9	0	0	0	0
2102	210216613	2	4	0	0	7	0	0	0	0
2102	210216614	2	2	0	0	2	0	0	1	0
2102	210218607	1	219	0	0	9	0	0	0	0
2102	210222607	2	18568	0	1	8	1	0	0
2102	210222608	2	26303	0	0	8	1	0	0	0
2102	210222609	2	8761	0	0	5	1	0	0	0
2102	210222610	2	8	0	1	1	0	0	1	0
2102	210223507	2	6	0	0	7	0	0	0	0
2102	210223510	2	5	0	0	1	0	0	0	0
2102	210223511	1	21	0	0	4	0	0	0	0
2102	210228007	1	8	0	0	8	0	0	0	0
2102	210231407	2	8	0	0	5	0	0	0	0
2102	210231408	2	15	0	0	1	0	0	0	0
2102	210236009	2	14	0	0	6	0	0	0	0
2102	210238705	2	404	0	0	3	0	0	0	0
2102	210239308	2	16	0	0	5	0	0	0	0
2102	210240911	1	30	0	0	4	0	0	0	0
2102	210242602	2	6	0	0	9	0	0	0	0
2102	210245308	2	636	0	0	9	0	0	0	0
2102	210245309	2	9	1	1	5	0	1	1	0
2102	210245311	1	17	0	0	3	0	0	0	0
2102	210245312	1	6	0	0	3	0	0	0	0
2102	210245406	2	9	0	0	6	0	0	0	0
2102	210247205	2	471	0	1	8	0	0	0	0
2102	210247208	2	127	0	0	3	0	0	0	0
2102	210250304	2	12	0	0	2	0	0	0	0
2102	210251709	1	3	0	0	7	0	0	0	0
2102	210251710	1	3	0	0	5	0	0	0	0
2102	210261003	2	4	0	0	8	0	0	0
2102	210261004	1	20	0	0	7	0	0	0	0
2102	210261007	1	5	0	0	4	0	0	0	0
2102	210261009	1	9	0	0	1	0	0	0	0
2102	210269103	1	4	0	0	1	0	0	0	0
2102	210269803	1	19	0	0	3	0	0	0	0
2602	260205306	1	17	0	0	5	0	0	0	0
2602	260205307	2	-1	0	0	4	0	0	0	0
2602	260206804	1	50	0	0	8	0	0	0	0
2602	260215205	1	2	0	0	9	0	0	0	0
2602	260216606	2	2674	0	0	8	1	0	0	0
2602	260216607	1	2	0	0	3	0	0	0	0
2602	260220306	1	25608	0	0	9	1	0	0	0
2602	260226409	1	-2	0	0	7	0	0	0	0
2602	260226410	2	-1	0	0	2	0	0	0	0
2602	260226507	2	23937	0	0	8	1	0	0	0
2602	260226508	1	26007	0	0	4	1	0	0	0
2602	260229303	2	7	0	0	4	0	0	0	0
2602	260229304	1	1	0	0	2	0	0	0	0
2602	260230504	1	28226	0	0	8	1	0	0	0
2602	260231211	2	14	0	0	4	0	0	0	0
2602	260232208	1	0	0	0	7	0	0	0	0
2602	260232209	1	9	0	0	3	0	0	0	0
2602	260232904	2	6	0	0	8	0	0	0	0
2602	260232905	1	3	0	0	6	0	0	0	0
2602	260232906	1	3	0	0	2	0	0	0	0
2602	260234403	1	1	0	0	5	0	0	0	0
2602	260234404	1	4	0	0	3	0	0	0	0
2602	260238006	1		0	0	5		0	0	0
2602	260239002	2	4	0	0	7	0	0	0	0
2602	260241008	1	6	0	0	4	0	1	1	0
2602	260241009	2	60	0	0	8	0	0	0	0
2602	260241305	1	3440	0	0	9	1	0	0	0
2602	260241307	1	5	0	0	5	0	0	0	0
2602	260241308	2	11	0	0	1	0	0	0	0
2602	260252303	2	3	0	0	1	0	0	0	0
2602	260253403	2	8	0	0	7	0	0	0	0
2602	260258005	2	4	0	0	6	0	0	0	0
2602	260258006	1	14	1	1	4	0	1	1	0
2602	260260405	1		0	0	7		0	0	0
2602	260260407	1	7	0	0	5	0	0	0	0
2602	260260408	2	7	0	0	3	0	1	0	0
2602	260260409	2	-2	0	0	1	0	0	0	0
2602	260261302	2	8	0	0	9	0	0	0	0
2602	260261304	1	0	0	0	2	0	1	1	0
2701	270101706	2	-1	0	0	6	0	0	0	0
2701	270101707	2	2	0	0	2	0	0	0	0
2701	270102509	1	2493	0	0	7	1	0	0	0
2701	270102510	2	18	0	0	5	0	0	0	0
2701	270102511	2	9	0	0	6	0	0	0	0
2701	270102512	2	1	0	0	3	0	0	0	0
2701	270103003	2	2	0	0	6	0	0	0	0
2701	270104506	2	11	0	0	8	0	0	0	0
2701	270106904	2	1269	0	0	4	0	0	0	0
2701	270106905	2	2	0	0	1	0	0	0	0
2701	270110008	1	0	0	0	2	0	0	0	0
2701	270111508	2	4	0	0	4	0	0	0	0
2701	270111603	1	4	0	0	9	0	0	0	0
2701	270111604	2	4	0	0	6	0	0	0	0
2701	270111706	2	16552	0	0	5	1	0	0	0
2701	270111707	2	9	0	0	3	0	0	0	0
2701	270111708	2	7	0	0	1	0	0	0	0
2701	270113302	2	4	0	0	6	0	0	0	0
2701	270113303	1	11	0	0	2	0	0	0	0
2701	270114403	2	20	0	0	5	0	0	0	0
2701	270117106	2	2	0	0	9	0	0	0	0
2701	270117702	1	1181	0	0	9	0	0	0	0
2701	270117703	2	-1	0	0	2	0	0	0	0
2701	270119105	2	12	0	0	5	0	0	0	0
2701	270119106	1	1	0	0	1	0	0	0	0
2701	270120503	1	2	0	0	1	0	0	0	0
2701	270120603	2	24	0	0	3	0	0	0	0
2701	270120605	2	3	0	0	6	0	0	0	0
2701	270125706	2	6	0	0	5	0	0	0	0
2701	270125707	2	6	0	0	2	0	0	0	0
2701	270128707	2	2	0	0	5	0	0	0	0
2701	270133003	1	4	0	0	4	0	0	0	0
2701	270137204	1	5	0	0	8	0	0	0	0
2701	270139003	1	11	1	1	3	0	0	0	0
2701	270139004	2	5	0	0	1	0	1	1	0
2701	270139202	1	11	0	0	4	0	0	0	0
2701	270152903	2	4	1	1	2	0	1	1	0
2701	270155402	1	12	0	0	4	0	0	0	0
2803	280300505	1	2	0	0	6	0	0	0	0
2803	280300506	1	5	0	0	4	0	0	0	0
2803	280300806	2	3	0	0	8	0	0	0	0
2803	280301603	2	16769	0	0	6	1	0	0	0
2803	280301604	2	1502	0	0	1	0	0	0	0
2803	280303606	2	458	0	0	9	0	0	0	0
2803	280303607	2	1	0	0	7	0	0	0	9
2803	280303608	2	253	0	0	4	0	0	0	0
2803	280303609	1	0	0	0	2	0	1	1	0
2803	280305003	1	1	0	0	6	0	0	0	0
2803	280305004	1	5	0	0	3	0	0	0	0
2803	280305005	2	2	0	0	1	0	0	0	0
2803	280306205	2	4567	0	0	5	1	0	0	0
2803	280306206	1	0	0	0	1	0	0	0	0
2803	280306207	2	4	0	0	1	0	0	0	0
2803	280306703	1	29980	0	0	6	1	0	0	0
2803	280306704	2	30270	0	0	5	1	0	1	0
2803	280306705	1	32697	1	1	2	1	1	1	0
2803	280306811	1	2592	0	0	9	1	0	0	0
2803	280306812	2	32426	0	0	9	1	1	1	0
2803	280306814	2	24911	0	0	6	1	0	0	0
2803	280306815	2	29277	0	0	5	1	0	1	0
2803	280306817	1	6782	0	0	1	1	0	0	0
2803	280309105	1	1716	0	0	8	0	0	0	0
2803	280309906	2	32100	0	0	8	1	0	0	0
2803	280309907	2	10674	0	0	6	1	0	0	0
2803	280309908	2	28970	0	0	2	1	0	0	9
2803	280310906	1	7	0	0	9	0	0	0	0
2803	280310907	1	5	0	0	5	0	0	0	0
2803	280310908	1	7	0	1	2	0	0	1	0
2803	280312107	2	613	0	0	6	0	0	0	0
2803	280312114	1	3	0	0	2	0	0	0	0
2803	280312807	2	3	0	0	8	0	0	0	0
2803	280314903	1	32575	0	0	7	1	1	1	1
2803	280315203	1	31482	1	1	4	1	1	1	1
2803	280315204	2	32011	1	1	2	1	1	1	0
2803	280318606	1	1	0	0	7	0	0	0	0
2803	280330006	2	3	0	0	9	0	0	0	0
2803	280330007	2	2372	0	0	8	1	0	0	0
2803	280330008	2	10	0	0	4	0	0	0	0
2803	280330012	2	9	0	0	1	0	0	0	0
2803	280332507	1	2	0	0	7	0	0	0	0
2803	280332903	1	3	0	0	7	0	0	0	0
2803	280332904	2	1	0	0	3	0	0	0	0
2901	290100904	1	-1	0	0	8	0	0	0	0
2901	290100905	1	-3	0	0	6	0	0	0	0
2901	290102006	2	2	1	1	8	0	1	1	0
2901	290102007	1	2	0	0	3	0	0	0	0
2901	290102008	1	10	0	0	2	0	0	0	0
2901	290102306	1	-1	0	0	5	0	0	0	0
2901	290102806	1	3	0	0	5	0	0	0	0
2901	290105804	2	-2	0	0	5	0	0	0	0
2901	290105906	1	1	0	0	7	0	0	0	0
2901	290105907	1	1	0	0	4	0	0	0	0
2901	290107104	2	2	0	0	6	0	0	0	0
2901	290107105	2	0	0	0	2	0	0	0	0
2901	290107402	1	2	0	0	7	0	0	0	0
2901	290110504	1	10114	0	0	9	1	0	0	0
2901	290110505	2	4	0	0	5	0	0	0	0
2901	290111308	2	7951	0	0	2	1	0	0	0
2901	290111408	1	3	0	0	7	0	0	0	0
2901	290111409	1	2	0	0	3	0	0	0	0
2901	290112106	2	28385	0	0	7	1	0	0	0
2901	290112107	1	44	0	0	8	0	0	0	0
2901	290112108	1	9656	0	0	6	1	0	0	0
2901	290113203	1	1			8	0	0	0	0
2901	290113204	1	10	0	0	7	0	0	0	0
2901	290113205	2	-1	0	0	5	0	0	0	0
2901	290114006	2	5	0	0	3	0	0	0	0
2901	290117003	1	7	0	0	7	0	0	0	0
2901	290118607	1	2	1	0	2	0	0	0	0
2901	290121103	2	1	0	0	8	0	0	0	0
2901	290121104	1	0	0	0	6	0	0	0	0
2901	290121105	2	-2	0	0	4	0	0	0	0
2901	290121106	1	3	0	0	9	0	0	0	0
2901	290124505	2	0	0	0	7	0	0	0	0
2901	290125604	2	2	0	0	8	0	0	0	0
2901	290125605	2	1	0	0	4	0	0	0	0
2901	290125803	1	1	0	0	4	0	0	0	0
2901	290125804	2	0	1	1	3	0	1	1	0
2901	290126602	2	18	0	0	7	0	0	0	0
2901	290126603	1	7	0	0	3	0	0	0	0
2901	290126604	1	8	0	0	1	0	0	0	0
2901	290130404	1	0	0	0	3	0	0	0	0
2901	290131403	2	-2	0	0	2	0	0	0	0
2901	290133803	1	14	0	0	3	0	0	0	0
3001	300100405	2	9	0		3	0	1	0	0
3001	300100506	1	1	0		6	0	0	0	0
3001	300100507	2	212	0		2	0	0	0	0
3001	300102207	1	6812	0		9	1	0	0	0
3001	300102208	2	27873	0		7	1	0	0	0
3001	300102209	2	16100	0		3	1	0	0	0
3001	300102211	2	2	0		2	0	0	0	0
3001	300102804	1	1650	0		8	0	0	0	0
3001	300102804	1	1105	0		8	0	0	0	0
3001	300104805	1	1	0		5	0	0	0	0
3001	300104806	1	1	0		1	0	0	0	0
3001	300104904	2	4	0		8	0	0	0	0
3001	300104905	2	-1	0		5	0	0	0	0
3001	300104906	1	-3	0		3	0	0	0	0
3001	300105004	2	222	0		6	0	0	0	0
3001	300105005	1	2	0		4	0	0	0	0
3001	300105006	2	1	0		1	0	0	0	0
3001	300109307	2	1	0		9	0	0	0	0
3001	300109308	2	0	0		6	0	0	0	0
3001	300109309	2	11	0		3	0	0	0	0
3001	300109310	2	2	0		1	0	0	0	0
3001	300111406	2	1	0		8	0	0	0	0
3001	300115205	1	27514	0		4	1	0	0	0
3001	300115206	2	25848	1		3	1	1	1	0
3001	300115902	2	13803	0		9	1	0	0	0
3001	300115903	1	3			7	0	0	0	0
3001	300116706	2	2	0		7	0	0	0	0
3001	300116707	2	2	0		5	0	0	0	0
3001	300116708	2	2	0		1	0	0	1	0
3001	300116907	1	-1	0		6	0	0	0	0
3001	300116908	1	60	0		1	0	0	0	0
3001	300118006	2	24194	0		7	1	0	0	1
3001	300118007	1	25628	1		5	1	1	1	1
3001	300118008	2	30224	1		3	1	1	1	1
3001	300119203	2	19459	0		5	1	0	0	0
3001	300119204	2	3	0		3	0	0	0	0
3001	300119304	2	1288	0		1	0	0	0	0
3001	300119603	2	2	0		8	0	0	0	0
3001	300119604	2	7	0		5	0	0	0	0
3001	300119605	1	3			2	0	0	0	0
3001	300123102	1	3	0		8	0	0	0	0
3001	300123103	1	6	0		2	0	0	0	0
5001	500100605	2	-1			6	0	0	0
5001	500100606	2	-1			6	0	0	0
5001	500100607	2	8			3	0	0	0
5001	500100710	1	1			6	0	0	0
5001	500100712	2	-1			1	0	0	0
5001	500101106	1	3			5	0	0	0
5001	500101804	2	-3			7	0	0	0
5001	500102004	1	9			6	0	0	0
5001	500102104	1	3			4	0	0	0
5001	500102506	2	8			7	0	0	0
5001	500102804	2	-1			6	0	0	0
5001	500102805	1	4			5	0	0	0
5001	500102907	2	3			6	0	0	0
5001	500102908	2	6			1	0	0	0
5001	500103206	1	10			5	0	0	0
5001	500103302	2	-2			8	0	0	0
5001	500103303	2	5			4	0	0	0
5001	500103304	1	2			1	0	0	0
5001	500103503	2	3			2	0	0	0
5001	500104304	1	5			6	0	0	0
5001	500105008	1	1			9	0	0	0
5001	500105009	1	2			2	0	0	0
5001	500105407	1	4			1	0	0	0
5001	500105606	1	3			2	0	0	0
5001	500107104	1	3			8	0	0	0
5001	500108105	2	30			2	0	0	0
5001	500108106	1	0			2	0	0	0
5001	500108107	1	8			2	0	0	0
5001	500108605	1	-1			3	0	0	0
5001	500109405	2	4			5	0	0	0
5001	500110403	1	-1			8	0	0	0
5001	500110404	2	71			6	0	0	0
5001	500110705	1	1			6	0	0	0
5001	500110803	2	-1			8	0	0	0
5001	500110804	2	-1			5	0	0	0
5001	500110905	1	1			8	0	0	0
5001	500110906	1	4			1	0	0	0
5001	500111706	1	214			8	0	0	0
5001	500112203	2	-1			8	0	0	0
5001	500112903	1	15032			7	1	0	0
5001	500113307	1	0			4	0	0	0
5001	500113704	1	6			8	0	0	0
5001	500113706	1	4			5	0	0	0
5001	500113805	2	3			4	0	0	0
5001	500114008	1	7			8	0	0	0
5001	500114009	1	5			3	0	0	0
5001	500114303	2	1			6	0	0	0
5001	500114304	1	2			5	0	0	0
5001	500114305	2	1			4	0	0	0
5001	500118004	1	4			2	0	0	0
5001	500118803	2	5			8	0	0	0
5001	500120104	2	9			4	0	0	0
5001	500121604	1	6			5	0	0	0
5001	500121703	1	4			8	0	0	0
5001	500121704	1	18			4	0	0	0
5101	510100106	1	1			9	0	0	0	0
5101	510100107	2	1			4	0	0	0	0
5101	510100203	2	6			9	0	0	0	0
5101	510100204	1	6			6	0	0	0	0
5101	510100205	1	0			4	0	0	0	0
5101	510100603	2	6			8	0	0	0	0
5101	510100604	2	85			1	0	0	0	0
5101	510100806	1	7			8	0	0	0	0
5101	510100808	2	2			2	0	1	1	0
5101	510101303	1	18			1	0	0	0	0
5101	510102305	2	1			3	0	0	0	0
5101	510102405	2	2			6	0	0	0	0
5101	510102806	2	-2			7	0	0	0	0
5101	510103003	2	3			8	0	0	0	0
5101	510103004	1	4			4	0	0	0	0
5101	510103204	2	2			4	0	0	0	0
5101	510103303	2	1			3	0	0	0	0
5101	510103408	1	1			2	0	0	0	0
5101	510103607	2	5			9	0	0	0	0
5101	510103608	1	-1			8	0	0	0	0
5101	510103903	1	2			4	0	0	0	0
5101	510103904	2	2			1	0	0	0	0
5101	510108105	1	5			8	0	0	0	0
5101	510108503	1	1			8	0	0	0	0
5101	510108602	1	0			6	0	0	0	0
5101	510108805	2	0			9	0	0	0	0
5101	510109304	2	1			6	0	0	0	0
5101	510109305	2	6			1	0	0	0	0
5101	510112306	1	4			6	0	0	0	0
5101	510112307	1	21			2	0	0	0	0
5101	510112603	2	2			3	0	0	0	0
5101	510112604	2	2			2	0	0	0	0
5101	510112803	2	19			8	0	0	0	0
5101	510112902	2	5			4	0	0	0	0
5101	510112903	2	3			2	0	0	0	0
5101	510113206	1	37			5	0	0	0	0
5101	510113207	1	1			1	0	0	0	0
5101	510113406	2	4			3	0	0	0	0
5101	510113503	2	1			5	0	0	0	0
5101	510113504	2	1			3	0	0	0	0
5101	510113505	2	3			1	0	0	0	0
5101	510114604	2	2			8	0	0	0	0
5101	510114803	1	4			4	0	0	0	0
5101	510115004	2	1			9	0	0	0	0
5101	510115005	2	6			6	0	0	0	0
5101	510115102	1	3			6	0	0	0	0
5101	510115103	1	7			4	0	0	0	0
5101	510115406	2	4			8	0	0	0	0
5101	510115407	2	30			8	0	0	0	0
5101	510115703	2	13			9	0	0	0	0
5101	510115704	1	159			3	0	0	0	0
5101	510115903	2	1			5	0	0	0	0
5101	510116403	1	1			4	0	0	0	0
5101	510116503	1	4			1	0	0	0	0
5101	510116905	1	5			1	0	0	0	0
5201	520100905	2	0			6	0	0	0	0
5201	520101803	2	6			1	0	0	0	0
5201	520103104	2	2			7	0	0	0	0
5201	520103105	2	12736			6	1	0	0	0
5201	520103806	1	2			5	0	0	0	0
5201	520105003	1	31044			9	1	0	0	0
5201	520105004	2	24137			6	1	1	1	1
5201	520105005	2	8886			7	1	0	0	0
5201	520105105	2	11			9	0	0	0	0
5201	520105106	2	5			7	0	0	0	0
5201	520105107	1	-1			5	0	0	0	0
5201	520105108	1	0			2	0	0	0	0
5201	520105306	2	31655			5	1	0	0	1
5201	520105503	2	695			8	0	0	0	0
5201	520105504	2	3			2	0	0	0	0
5201	520106807	1	1			7	0	0	0	0
5201	520107303	2	4			3	0	0	0	0
5201	520107403	1	1			8	0	0	0	0
5201	520107804	1	4			6	0	0	0	0
5201	520108805	2	85			2	0	0	0	0
5201	520108904	2	4			7	0	0	0	0
5201	520108905	1	5			4	0	0	0	0
5201	520110004	2	3			5	0	0	0	0
5201	520111505	2	2			5	0	0	0	0
5201	520111506	2	8			1	0	0	0	0
5201	520113704	1	2932			8	1	0	0	0
5201	520113903	2	25			4	0	0	0	0
5201	520114603	1	24812			7	1	0	0	0
5201	520114604	2	985			6	0	0	0	0
5201	520114605	2	1			4	0	0	0	0
5201	520114803	2	2			1	0	0	0	0
5201	520115604	2	1			5	0	0	0	0
5201	520115704	2	12902			9	1	0	0	0
5201	520115705	1	111			5	0	0	0	0
5201	520115803	1	26060			9	1	0	0	0
5201	520115804	2	29461			6	1	0	0	0
5201	520115805	1	16901			2	1	0	0	0
5201	520116007	2	11933			9	1	0	0	0
5201	520116008	2	30782			5	1	1	1	0
5201	520116009	2	31517			1	1	0	0	0
5201	520116906	1	1			3	0	0	0	0
5201	520118603	1	7			5	0	0	0	0
5201	520118703	1	16465			4	1	0	0	0
5201	520119005	1	551			9	0	0	0	0
5201	520119006	2	6			6	0	0	0	0
5201	520119007	1	8			1	0	1	1	0
5201	520119710	1	5			7	0	0	0	0
5201	520119711	2	-1			5	0	0	0	0
5201	520119712	1	0			2	0	0	0	0
5201	520121705	1	3			7	0	0	0	0
5201	520121706	2	4			3	0	0	0	0
5201	520122308	2	6			8	0	0	0	0
5201	520122311	2	1174			9	0	0	0	0
5201	520122312	2	4			3	0	0	0	0
5201	520123205	2	3			6	0	0	0	0
5301	530100205	1	7			6	0	0	0
5301	530100206	1	9			4	0	0	0
5301	530100207	1	3			2	0	0	0
5301	530100304	2	4			8	0	0	0
5301	530100305	2	11			6	0	0	0
5301	530100306	2	4			4	0	0	0
5301	530100307	2	4			2	0	0	0
5301	530100405	1	4			8	0	0	0
5301	530100406	1	6			6	0	0	0
5301	530100407	1	6			3	0	0	0
5301	530100408	2	33			2	0	0	0
5301	530100505	1	24317			8	1	0	0
5301	530100707	2	7			6	0	0	0
5301	530100708	2	5			4	0	0	0
5301	530100709	2	6			3	0	0	0
5301	530102304	1	12			8	0	0	0
5301	530102305	1	1			5	0	0	0
5301	530102306	1	6			2	0	1	0
5301	530102406	2	10			6	0	0	0
5301	530102407	1	8			3	0	0	0
5301	530102408	2	10			1	0	0	0
5301	530102504	1	12			6	0	0	0
5301	530102506	2	3			2	0	0	0
5301	530103604	1	4			6	0	0	0
5301	530103802	2	7650			7	1	0	0
5301	530103804	2	5			5	0	0	0
5301	530104107	1	7			7	0	0	0
5301	530104108	1	7			3	0	0	0
5301	530104603	2	66			5	0	0	0
5301	530104604	2	20			2	0	0	0
5301	530104705	1	3			3	0	0	0
5301	530106005	2	11441			9	1	0	0
5301	530106006	1	18			6	0	0	0
5301	530106007	2	541			4	0	0	0
5301	530106008	1	15			3	0	0	0
5301	530106009	2	48			1	0	0	0
5301	530106805	1	14			7	0	0	0
5301	530106806	1	15			5	0	0	0
5301	530106807	1	10			3	0	0	0
5301	530107203	1	6			4	0	0	0
5301	530107204	2				2		0	0
5301	530107707	2	8			2	0	0	0
5301	530107905	1	29247			8	1	0	0
5301	530107906	2	25003			4	1	0	0
5301	530107907	2	9738			4	1	0	0
5401	540100203	1	3			6	0	0	0	0
5401	540100204	2	31			4	0	0	0	0
5401	540101405	2	37			9	0	0	0	0
5401	540101406	1	8			7	0	0	0	0
5401	540101407	1	8			2	0	0	0	0
5401	540102403	2	109			3	0	0	0	0
5401	540102704	2	8			9	0	0	0	0
5401	540102905	1	4			7	0	0	0	0
5401	540103105	1	3			8	0	0	0	0
5401	540103106	1	5			7	0	0	0	0
5401	540103506	2	3870			6	1	0	0	0
5401	540103507	2	792			8	0	0	0	0
5401	540103907	2	9			8	0	0	0	0
5401	540104704	2	5			9	0	0	0	0
5401	540104705	2	9			7	0	0	0	0
5401	540104706	1	31			5	0	0	0	0
5401	540104707	1	8			1	0	0	1	0
5401	540105103	2	2			9	0	0	0	0
5401	540105104	1	15			5	0	0	0	0
5401	540105105	2	4			2	0	0	0	0
5401	540105403	1	6			7	0	0	0	9
5401	540105404	1	3			4	0	0	0	0
5401	540106402	1	1			9	0	0	0	0
5401	540106403	2	3			7	0	0	0	0
5401	540106404	2	7			3	0	0	0	0
5401	540108602	2	387			6	0	0	0	0
5401	540108804	2	100			7	0	0	0	0
5401	540108805	2	31291			3	1	0	0	1
5401	540109705	2	11			7	0	0	0	0
5401	540109706	2	20			5	0	0	0	0
5401	540109707	1	8			1	0	1	1	0
5401	540109903	1	-1			5	0	0	0	0
5401	540112203	1	181			8	0	0	0	0
5401	540112204	1	5			4	0	0	0	0
5401	540112306	1	0			3	0	0	0	0
5401	540112504	2	6			1	0	0	0	0
5401	540113206	1	8			3	0	0	0	0
5401	540113503	2	5			4	0	0	0	0
5401	540113605	2	22356			9	1	0	0	0
5401	540113606	1	517			7	0	0	0	0
5401	540114103	1	3			8	0	0	0	0
5401	540114105	1	2			3	0	0	0	0
5401	540114106	1	3			3	0	0	0	0
5401	540114503	2	53			8	0	0	0	0
5401	540114504	1	25			4	0	0	0	0
5401	540114504	1	-1			4	0	0	0	0
5401	540114505	1	4			2	0	0	0	0
5401	540114505	1	-4			2	0	0	0	0
5401	540115803	1	14			4	0	0	0	0
5401	540115803	1	1			4	0	0	0	0
5401	540115804	1	-2			1	0	0	0	0
5401	540115804	1	-2			1	0	0	0	0
5401	540116302	2	40			3	0	0	0	0
5401	540119105	1	3			6	0	0	0	0
5401	540119203	2	4			8	0	0	0	0
5401	540119204	2				6		0	0	0
5401	540119605	1	2			9	0	0	0	0
5401	540119606	1	2			4	0	0	0	0
5401	540119607	2	-1			3	0	0	0	0
5401	540119703	2	7			6	0	0	0	0
5401	540119704	1	6			6	0	0	0	0
5401	540120005	2	67			8	0	0	0	0
5401	540120006	2	2			3	0	0	0	0
5501	550100705	2	1132			9	0	0	0
5501	550100706	1	6			4	0	0	0
5501	550100707	1	3			2	0	0	0
5501	550100708	1	3			1	0	0	0
5501	550103005	1	535			6	0	0	0
5501	550103703	2	7			8	0	0	0
5501	550103704	2	4			5	0	0	0
5501	550104108	2	5			8	0	0	0
5501	550104109	2	-4			1	0	0	0
5501	550104603	2	1			2	0	0	0
5501	550104703	1	8			5	0	0	0
5501	550104704	1	10			3	0	0	0
5501	550106703	2	8			9	0	0	0
5501	550106704	1	0			6	0	0	0
5501	550106705	1	6			4	0	0	0
5501	550107405	2	29			9	0	0	0
5501	550107407	1	5			9	0	0	0
5501	550107903	1	3			7	0	0	0
5501	550107904	1	17			4	0	0	0
5501	550108305	2	5437			6	1	0	0
5501	550108306	2	30583			4	1	0	0
5501	550108307	2	1			2	0	0	0
5501	550108604	1				8		0	0
5501	550108605	1	5			2	0	0	0
5501	550109604	1	2			9	0	0	0
5501	550109604	1	2			9	0	0	0
5501	550109605	1	5			5	0	0	0
5501	550109606	2	0			1	0	0	0
5501	550109607	1	3			6	0	0	0
5501	550111407	1	1			5	0	0	0
5501	550112803	2	-3			4	0	0	0
5501	550113206	1	8			6	0	0	0
5501	550113303	2	-2			5	0	0	0
5501	550113304	1	2			3	0	0	0
5501	550115502	1	5			8	0	0	0
5501	550116803	2	12			3	0	0	0
5501	550116903	1	50			8	0	0	0
5501	550120002	2	4			8	0	0	0
5501	550120003	1	11			1	0	0	0
5501	550122003	1	4			3	0	0	0
5501	550122107	2	15			9	0	0	0
5501	550122108	1	7			8	0	0	0
5501	550122110	2	544			3	0	0	0
5501	550122111	1	-2			2	0	0	0
5501	550122112	2	4			1	0	0	0
5501	550126003	1	32663			4	1	0	0
5501	550128302	1	10			5	0	0	0
5501	550128303	2	7			2	0	0	0
5501	550128905	1	3			3	0	0	0
5501	550131804	1	293			9	0	0	0
5501	550131805	1	3			4	0	0	0
5501	550132505	2	39			3	0	0	0
5501	550133606	2	2			2	0	0	0
5501	550133705	1	4			5	0	0	0
5501	550133706	1	6			2	0	0	0
5601	560100905	2	5			9	0	0	0
5601	560100906	1	3			3	0	0	0
5601	560100907	2	5			2	0	0	0
5601	560101204	2	4			3	0	0	0
5601	560103804	2	25			7	0	0	0
5601	560103805	2	3			2	0	0	0
5601	560103904	1	9			5	0	0	0
5601	560104105	1	5			8	0	0	0
5601	560104106	2	5			1	0	0	0
5601	560108705	2	141			2	0	0	0
5601	560108806	1	4			3	0	0	0
5601	560110206	1	1			5	0	0	0
5601	560112103	2	3			5	0	0	0
5601	560112604	1	19			7	0	0	0
5601	560113008	1	44			8	0	0	0
5601	560113009	1	65			7	0	0	0
5601	560113010	2	8			1	0	0	0
5601	560113104	2	2			9	0	0	0
5601	560114105	2	6			7	0	0	0
5601	560114303	1	4			2	0	0	0
5601	560118205	1	0			8	0	0	0
5601	560118206	2	6			6	0	0	0
5601	560118407	1	-1			6	0	0	0
5601	560118705	1	114			8	0	0	0
5601	560118706	2	8			2	0	0	0
5601	560119207	1	3			6	0	0	0
5601	560119605	1	2			7	0	0	0
5601	560123504	1	6			6	0	0	0
5601	560123505	2	4			4	0	0	0
5601	560123506	1	-1			1	0	0	0
5601	560123706	2	2			4	0	0	0
5601	560123707	1	3			1	0	0	0
5601	560123708	1	2			1	0	0	0
5601	560124104	1	2			8	0	0	0
5601	560124506	1	8			9	0	0	0
5601	560125803	1	1			5	0	0	0
5601	560125804	1	1			1	0	0	0
5601	560126105	2	1			3	0	0	0
5601	560126705	2	3			9	0	0	0
5601	560126707	1	1			4	0	0	0
5601	560127103	1	230			6	0	0	0
5601	560127104	2	2			4	0	0	0
5601	560127105	2	0			1	0	0	0
5601	560127203	1	-1			5	0	0	0
5601	560127204	1	1			1	0	0	0
5601	560129104	2	3			7	0	0	0
5601	560129105	1	59			4	0	0	0
5601	560129106	2	2			2	0	0	0
5601	560129303	2	591			8	0	0	0
5601	560129304	2	0			2	0	0	0
5601	560130004	1	12			9	0	0	0
5601	560130005	1	16			4	0	0	0
5601	560130006	1	1			2	0	0	0
5701	570100105	2	38			8	0	0	0
5701	570100206	1	4			7	0	0	0
5701	570100304	1	6			9	0	0	0
5701	570100305	1	3			6	0	0	0
5701	570100406	1	10			6	0	0	0
5701	570100407	1	2			2	0	0	0
5701	570101104	1	2			9	0	0	0
5701	570101105	2	6			5	0	0	0
5701	570101204	2	4			6	0	0	0
5701	570101304	1	2			5	0	0	0
5701	570101403	1	3			6	0	0	0
5701	570101804	1	16			4	0	0	0
5701	570104803	2	7			7	0	0	0
5701	570104804	2	17			7	0	0	0
5701	570104805	1	-1			3	0	0	0
5701	570105004	2	4			6	0	0	0
5701	570105704	2	26			9	0	0	0
5701	570105903	1	12			6	0	0	0
5701	570106003	2	-1			8	0	0	0
5701	570106004	1	5			4	0	0	0
5701	570106205	1	105			5	0	0	0
5701	570106305	2	2			7	0	0	0
5701	570106306	2	122			2	0	0	0
5701	570106403	1	1			7	0	0	0
5701	570109703	1	14			9	0	0	0
5701	570109704	2	1			2	0	0	0
5701	570109803	1	1			9	0	0	0
5701	570110004	2	4			7	0	0	0
5701	570110005	1	7			4	0	0	0
5701	570110405	1	1			2	0	0	0
5701	570110604	1	19618			9	1	0	0
5701	570110704	2	5			7	0	0	0
5701	570110705	2	2779			7	1	0	0
5701	570110706	2	34			3	0	0	0
5701	570110904	1	26			8	0	0	0
5701	570110905	1	33			6	0	0	0
5701	570110906	1	15			1	0	0	0
5701	570111005	2	36			6	0	0	0
5701	570111006	1	9			3	0	0	0
5701	570111204	1	9			3	0	0	0
5701	570111703	2	4			7	0	0	0
5701	570114303	2	7552			8	1	0	0
5701	570114304	1	26			2	0	0	0
5701	570114605	2	6			1	0	0	0
5701	570115103	2	6			7	0	0	0
5701	570115104	2	5			4	0	0	0
5701	570115307	1	4			4	0	0	0
5701	570115308	1	4			1	0	0	0
5701	570115505	2	4			6	0	0	0
5701	570115606	1	12453			6	1	0	0
5701	570115804	2	24			4	0	0	0
5801	580100502	1	4			6	0	0	0
5801	580101203	1	5			6	0	0	0
5801	580101608	2	3			4	0	0	0
5801	580101906	2	4			6	0	0	0
5801	580101907	2	6			3	0	0	0
5801	580102405	1	10			8	0	0	0
5801	580102406	2	28			2	0	0	0
5801	580102508	1	31877			7	1	0	0
5801	580102510	2	23841			8	1	0	0
5801	580102512	2	5			3	0	0	0
5801	580104306	1	2			8	0	0	0
5801	580104307	1	36			4	0	0	0
5801	580104308	1	3			2	0	0	0
5801	580105005	2	1992			5	1	0	0
5801	580105006	1	5			3	0	0	0
5801	580105007	2	4983			1	1	0	0
5801	580105304	1	-1			2	0	0	0
5801	580105703	1	4			9	0	0	0
5801	580105704	2	3			7	0	0	0
5801	580105705	2	1			4	0	0	0
5801	580107804	2	5			6	0	0	0
5801	580107907	2	3			8	0	0	0
5801	580108905	1	7			5	0	0	0
5801	580108906	1	1			1	0	0	0
5801	580109403	1	5			6	0	0	0
5801	580109404	1	9			2	0	0	0
5801	580110307	2	2848			9	1	0	0
5801	580110308	2	9048			8	1	0	0
5801	580110309	2	1			5	0	0	0
5801	580111506	1	10			7	0	0	0
5801	580111507	1	4			4	0	0	0
5801	580111508	2	3			1	0	0	0
5801	580112703	1	1			5	0	0	0
5801	580112704	1	5			2	0	0	0
5801	580113203	2	3554			8	1	0	0
5801	580113204	1	4			3	0	1	1
5801	580113704	2	5			1	0	0	0
5801	580113803	1	29733			3	1	0	0
5801	580113804	2	11048			1	1	0	0
5801	580114604	2	3115			9	1	0	0
5801	580114605	1	13890			4	1	0	0
5801	580114806	2	0			8	0	0	0
5801	580114807	1	1			7	0	0	0
5801	580114808	1	7			5	0	0	0
5801	580114903	1	15675			9	1	0	0
5801	580116307	2	4			5	0	0	0
5801	580116308	2	1			3	0	0	0
5901	590101406	1	12			5	0	0	0	0
5901	590101407	1	12			7	0	0	0	0
5901	590101603	1	12			6	0	0	0	0
5901	590101604	2	6			3	0	0	0	0
5901	590103202	2	5			6	0	0	0	0
5901	590103203	2	6			2	0	0	0	0
5901	590103803	2	14			1	0	0	0	0
5901	590104105	2	1234			9	0	0	0	0
5901	590104106	2	3			7	0	0	0	0
5901	590104904	2	3			7	0	0	0	0
5901	590104905	1	2			4	0	0	0	0
5901	590106404	1	7			6	0	0	0	0
5901	590106405	2	7			3	0	0	0	0
5901	590106704	1	-1			3	0	0	0	0
5901	590106705	1	32675			1	1	0	0	0
5901	590107303	1	2			1	0	0	0	0
5901	590109506	1	3			6	0	0	0	0
5901	590109507	2	2			4	0	1	1	0
5901	590109508	2	3			1	0	0	0	0
5901	590109808	2	6			5	0	0	0	0
5901	590109809	1	7			2	0	0	0	0
5901	590111702	2	28784			7	1	0	0	0
5901	590111805	1	15659			9	1	0	0	0
5901	590113605	2	2712			9	1	0	0	0
5901	590113608	2	22			1	0	0	0	0
5901	590114507	1	27169			7	1	0	0	0
5901	590114508	1	6			3	0	0	0	0
5901	590114812	1	1173			5	0	0	0	0
5901	590114814	2	5			1	0	0	0	0
5901	590115304	2	1200			9	0	0	0	0
5901	590116203	1	5			6	0	0	0	0
5901	590116204	2	4			2	0	0	0	0
5901	590116405	2	2			1	0	0	0	0
5901	590117007	1	13			3	0	0	0	0
5901	590117008	2	1			1	0	0	0	0
5901	590117103	1	4			5	0	0	0	0
5901	590120905	2	28402			8	1	0	0	0
5901	590121205	1	30196			6	1	1	1	0
5901	590121206	2	15			2	0	0	0	0
5901	590121704	2	993			7	0	0	0	0
5901	590121705	1	5			1	0	0	0	0
5901	590123604	1	1			8	0	0	0	0
5901	590123605	2	6			5	0	0	1	0
5901	590124105	2	7			4	0	0	0	0
5901	590124106	2	4			2	0	0	0	0
5901	590125604	1	28911			9	1	0	0	0
5901	590125605	1	4			3	0	0	0	0
5901	590125703	2	1			3	0	0	0	0
5901	590125704	2	4			1	0	0	0	0
5901	590128903	2	18			3	0	0	0	0
6001	600101103	2	6951			2	1	0	0
6001	600105104	2	27113			7	1	0	0
6001	600105105	2	1852			5	1	0	0
6001	600105106	2	3			2	0	0	0
6001	600106203	2	27			4	0	0	0
6001	600106204	2	14			1	0	0	0
6001	600106602	2	3			8	0	0	0
6001	600106603	1	7			5	0	0	0
6001	600108006	2	3			8	0	0	0
6001	600108506	1	5			9	0	0	0
6001	600108507	1	5			9	0	0	0
6001	600108508	2	7			4	0	0	0
6001	600109605	2	21747			9	1	0	0
6001	600109606	2	1914			7	1	0	0
6001	600109607	1	29441			7	1	0	0
6001	600111305	1	1			2	0	0	0
6001	600111806	2	20			1	0	0	0
6001	600113204	1	5			4	0	0	0
6001	600116807	1	5			7	0	0	0
6001	600118205	2	7			8	0	0	0
6001	600118206	1	1599			5	0	0	0
6001	600118207	1	2			2	0	0	0
6001	600118208	2	7			2	0	0	0
6001	600118209	2	19			4	0	0	0
6001	600119205	2	3			1	0	0	0
6001	600119304	2	0			2	0	0	0
6001	600121606	1	-4			8	0	0	0
6001	600121607	1	30			4	0	0	0
6001	600121610	1	-2			8	0	0	0
6001	600121611	1	-1			8	0	0	0
6001	600123107	2	-2			7	0	0	0
6001	600124203	2	-2			5	0	0	0
6001	600124204	1	-1			3	0	0	0
6001	600124405	1	-5			9	0	0	0
6001	600124406	1	-4			4	0	0	0
6001	600125107	2	-3			3	0	0	0
6001	600125108	2	-2			2	0	0	0
6001	600128806	1	31098			9	1	0	0
6001	600128807	2	-4			6	0	0	0
6001	600132404	1	-3			6	0	0	0
6001	600132405	1	0			6	0	0	0
6001	600132708	1	-7			4	0	0	0
6001	600132709	2	-1			3	0	0	0
6001	600137808	1	-2			7	0	0	0
6001	600137809	1	-2			7	0	0	0
6001	600142609	2	-1			5	0	0	0
6001	600143603	2	-1			3	0	0	0
6001	600143604	1	-3			1	0	0	0
6001	600143703	1	13			1	0	0	0
6001	600143803	1	-3			5	0	0	0
6001	600143804	2	-2			2	0	0	0
6001	600143805	2	-2			1	0	0	0
6001	600146705	1	31075			5	1	0	0
6001	600146706	2	-4			3	0	0	0
6001	600149403	2	-1			5	0	0	0
6001	600150103	2	-2			6	0	0	0
6001	600150104	2	-4			3	0	0	0
6001	600151405	1				3		0	0
6101	610100105	2	2			5	0	0	0	0
6101	610100702	1	32443			9	1	0	0	1
6101	610101408	1	3			7	0	0	0	0
6101	610101409	1	24077			3	1	0	0	0
6101	610101905	1	32689			8	1	0	0	1
6101	610101906	2	32612			6	1	1	1	1
6101	610109004	1	31718			9	1	0	0	0
6101	610109005	2	20086			6	1	0	0	0
6101	610109006	2	-1			3	0	0	0	0
6101	610109404	2	0			8	0	0	0	0
6101	610109405	2	3			5	0	0	0	0
6101	610109406	2	21			2	0	0	0	0
6101	610111905	1	69			9	0	0	0	0
6101	610111906	2	1			2	0	0	0	0
6101	610116705	1	2			8	0	0	0	0
6101	610116706	1	7			5	0	0	0	0
6101	610116707	1	4			2	0	0	0	0
6101	610117106	2	3			9	0	0	0	0
6101	610117402	1	31118			9	1	0	0	0
6101	610117403	2	32628			5	1	0	0	9
6101	610117404	2	31352			1	1	1	1	1
6101	610118404	2	30758			8	1	0	0	0
6101	610118603	1	10977			8	1	0	0	0
6101	610118605	1	10001			6	1	0	0	0
6101	610118606	2	19116			4	1	0	0	0
6101	610121505	1	31377			5	1	1	0	1
6101	610122202	2	32004			7	1	0	0	1
6101	610122203	1	31555			4	1	1	1	1
6101	610122204	1	8029			1	1	1	1	0
6101	610122302	2	31968			5	1	0	0	0
6101	610122303	2	29733			3	1	0	0	0
6101	610122605	1	1031			5	0	0	0	9
6101	610122606	1	26512			1	1	0	0	0
6101	610122704	1	31971			8	1	0	0	0
6101	610122705	2	32539			4	1	1	1	1
6101	610122706	1	1			1	0	0	0	0
6101	610122803	1	30750			9	1	0	0	1
6101	610122804	2	30652			7	1	0	1	1
6101	610122805	1	31546			4	1	0	0	1
6101	610123004	1	0			8	0	0	0	0
6101	610123005	2	4			5	0	0	0	0
6101	610123006	2	6			3	0	0	0	9
6101	610123403	1	1			3	0	0	0	0
6101	610126006	2	4			4	0	0	0	0
6101	610127703	1	3202			9	1	0	0	0
6101	610127704	2	5526			3	1	0	0	9
6101	610128006	2	1401			8	0	0	0	0
6101	610128007	1	5			4	0	0	0	0
6101	610128103	2	12			3	0	1	1	0
6101	610128604	2	31476			4	1	0	0	1
6101	610129605	2	32347			8	1	0	0	0
6201	620100203	1	7			1	0	0	0	0
6201	620101004	1	24459			4	1	0	0	0
6201	620101104	1	-2			9	0	0	0	0
6201	620101304	1	6			6	0	0	0	0
6201	620101305	2	1			3	0	1	1	0
6201	620101306	1	-2			1	0	1	0	0
6201	620101902	1	6921			3	1	1	0	0
6201	620102006	2	12318			8	1	0	0	0
6201	620102103	2	892			4	0	0	0	0
6201	620104907	1	0			1	0	0	0	0
6201	620104908	1	4			2	0	0	0	0
6201	620104909	1	3			2	0	0	0	0
6201	620105002	1	2			4	0	0	0	0
6201	620105003	2	0			1	0	0	0	0
6201	620105104	1	23923			9	1	0	0	0
6201	620105105	1	25192			9	1	0	0	0
6201	620105106	2	23905			5	1	0	0	0
6201	620105107	1	5			1	0	0	0	0
6201	620105408	2	4			6	0	0	0	0
6201	620105410	2	15703			8	1	0	0	0
6201	620105603	2	3			1	0	0	0	0
6201	620105705	1	23451			9	1	0	0	0
6201	620105706	1	24126			6	1	0	0	0
6201	620105904	2	3			8	0	0	0	0
6201	620105905	1	5			5	0	0	0	0
6201	620109906	2	-5			7	0	0	0	0
6201	620109907	1	1			5	0	0	0	0
6201	620109908	1	-1			2	0	0	0	0
6201	620110404	2	872			8	0	0	0	0
6201	620110405	1	8957			6	1	0	0	0
6201	620110504	2	4			8	0	1	1	0
6201	620110505	2	-2			6	0	0	0	0
6201	620111102	1	3			6	0	0	0	0
6201	620111103	2	-2			3	0	0	0	0
6201	620111203	2	19			4	0	0	0	0
6201	620111303	2	1			6	0	0	0	0
6201	620111304	2	2			3	0	0	0	0
6201	620111305	1	3			2	0	0	0	0
6201	620114303	2	7162			9	1	0	0	0
6201	620114304	1	-1			7	0	0	0	0
6201	620114305	2	3			5	0	0	0	0
6201	620114306	1	4			1	0	0	0	0
6201	620114605	2	1			9	0	0	0	0
6201	620114606	2	-1			5	0	0	0	0
6201	620114607	2	80			1	0	0	0	0
6201	620114902	2	0			4	0	0	0	0
6201	620115004	1	3647			7	1	0	0	0
6201	620115406	1	-1			5	0	0	0	0
6201	620115407	2	3			2	0	1	1	0
6201	620115503	1	3			4	0	0	0	0
6201	620115504	2	0			1	0	0	0	0
6201	620116805	2	4			8	0	0	0	0
6201	620116904	2	3			5	0	0	0	0
6201	620117006	2	5			8	0	0	0	0
6201	620117503	1	3			1	0	0	0	0
6201	620117803	2	5			9	0	0	0	0
6201	620117804	1	-1			2	0	1	1	0
6201	620118502	2	1			3	0	1	1	0
6201	620118503	2	1			1	0	0	0	0
6301	630100705	1	1			5	0	0	0	0
6301	630100706	1	5			2	0	0	0	0
6301	630103303	1	3			3	0	0	0	0
6301	630103406	2	9			9	0	0	0	0
6301	630103407	1	46			5	0	0	0	0
6301	630106005	1	2			7	0	0	0	0
6301	630106505	2	5			6	0	0	0	0
6301	630107503	1	4			4	0	0	0	0
6301	630109304	1	27495			2	1	0	0	0
6301	630109403	2	22636			8	1	0	0	0
6301	630109404	2	2			1	0	0	0	0
6301	630109704	2	2			7	0	0	0	0
6301	630109705	2	143			3	0	0	0	0
6301	630109706	2	81			1	0	0	0	0
6301	630110106	2	5			6	0	0	0	0
6301	630110304	1	2			9	0	0	0	0
6301	630110305	1	5			7	0	0	0	0
6301	630111003	2	5			7	0	0	0	0
6301	630111606	2	10			2	0	0	0	0
6301	630111608	2	3			4	0	0	0	0
6301	630111903	1	13828			2	1	0	0	0
6301	630112903	2	5266			7	1	0	0	0
6301	630113705	1	265			7	0	0	0	0
6301	630114103	1	4			7	0	0	0	0
6301	630114104	1	12			3	0	0	0	0
6301	630115506	2	7687			7	1	1	1	0
6301	630115507	1	3			2	0	1	1	0
6301	630115703	2	22616			8	1	0	0	0
6301	630115704	2	12			2	0	0	0	0
6301	630116804	1	88			6	0	0	0	0
6301	630116805	1	11			3	0	0	0	0
6301	630117206	2	12			6	0	0	0	0
6301	630117207	2	6			2	0	0	0	0
6301	630118305	2	3			1	0	0	0	0
6301	630118707	2	4			5	0	0	0	0
6301	630120004	1	16259			7	1	0	0	0
6301	630120204	1	1328			8	0	0	0	0
6301	630120205	2	2			4	0	0	0	0
6301	630126203	1	169			3	0	0	0	0
6301	630132706	2	5			4	0	0	0	0
6301	630132804	2	6			4	0	1	1	0
6301	630133005	2	10			4	0	0	0	0
6301	630133006	2	6			1	0	1	0	0
6301	630133104	1	7956			9	1	0	0	0
6301	630133105	1	1			6	0	0	0	0
6301	630134005	2	665			8	0	0	0	0
6401	640100404	1	27210			8	1	0	0	0
6401	640100405	1	5			5	0	1	1	0
6401	640100406	2	6			3	0	0	1	0
6401	640101103	1	7			5	0	0	0	0
6401	640101104	1	4			1	0	1	1	0
6401	640101803	2	7526			7	1	0	0	0
6401	640101804	1	7511			4	1	0	0	0
6401	640101805	1	4			1	0	0	0	0
6401	640104703	1	5			6	0	0	0	0
6401	640104704	1	6			4	0	0	0	0
6401	640105106	1	5			5	0	0	0	0
6401	640105203	1	16066			8	1	0	9	0
6401	640105204	2	6			5	0	0	0	0
6401	640105205	1	-2			1	0	0	0	0
6401	640106304	2	2			8	0	0	0	0
6401	640106305	2	18			5	0	0	0	0
6401	640113503	2	5			7	0	0	0	0
6401	640113504	2	13			5	0	0	0	0
6401	640117106	1	5			9	0	0	0	0
6401	640117107	2	4			4	0	0	0	0
6401	640117108	1	23039			4	1	0	0	0
6401	640117703	2	3866			9	1	0	0	0
6401	640117704	1	3012			4	1	0	0	0
6401	640118504	1	17910			7	1	0	0	0
6401	640118606	1	6			9	0	0	0	0
6401	640118607	1	5			5	0	0	0	0
6401	640118608	1	16			3	0	0	0	0
6401	640118803	1	-1			7	0	0	0	0
6401	640118804	2	2			3	0	0	0	0
6401	640119403	1	8			8	0	0	0	0
6401	640119406	2	6			2	0	1	1	0
6401	640119407	2	6			5	0	0	0	0
6401	640119503	1	4			3	0	0	0	0
6401	640119904	2	-3			7	0	0	0	0
6401	640121503	1	5000			6	1	0	0	0
6401	640121606	1	28581			8	1	0	0	0
6401	640121607	2	28357			6	1	0	0	0
6401	640121608	2	4			3	0	0	0	0
6401	640122205	2	3			4	0	0	0	0
6401	640122206	1	11			4	0	0	0	0
6401	640123406	1	5			9	0	0	0	0
6401	640126303	1	-4			2	0	0	0	0
6401	640127708	1	7107			8	1	0	0	0
6401	640127709	2	12			6	0	0	0	0
6401	640128305	1	20418			9	1	0	0	0
6401	640128306	2	2343			6	1	0	0	0
6401	640130104	1	536			8	0	0	0	0
6401	640130105	2	7			5	0	1	0	0
6401	640131103	2	4			2	0	0	0	0
6501	650100405	2	1			8	0	0	0
6501	650100406	2	0			4	0	0	0
6501	650100707	2	3			2	0	0	0
6501	650101503	2	1			6	0	0	0
6501	650101504	1	5			4	0	0	0
6501	650101604	1	13400			9	1	0	0
6501	650101806	2	5			9	0	0	0
6501	650101807	2	2			6	0	0	0
6501	650101808	1	3			1	0	0	0
6501	650102503	2	15			1	0	0	0
6501	650108006	2	2			5	0	0	0
6501	650108007	1	2			1	0	0	0
6501	650108104	2	4			7	0	0	0
6501	650109205	1	3			6	0	0	0
6501	650109206	2	3			4	0	0	0
6501	650109703	2	2922			9	1	0	0
6501	650109704	1	2189			6	1	0	0
6501	650110107	1	8			9	0	0	0
6501	650110108	1	30			7	0	0	0
6501	650110109	1	2			7	0	0	0
6501	650110705	1	3			9	0	0	0
6501	650110706	2	1			8	0	0	0
6501	650112004	2	3			8	0	0	0
6501	650112404	1	1			2	0	0	0
6501	650112906	2	5			4	0	0	0
6501	650113203	2	10			2	0	0	0
6501	650113806	1	2			9	0	0	0
6501	650113808	2	-2			5	0	0	0
6501	650116704	2	4			9	0	0	0
6501	650116705	1	-1			5	0	0	0
6501	650116706	1	8			2	0	0	0
6501	650117207	1	-1			3	0	0	0
6501	650118203	2	-2			2	0	0	0
6501	650118505	1	3			6	0	0	0
6501	650118506	1	3			4	0	0	0
6501	650118507	1	12			1	0	0	0
6501	650118508	1	7			1	0	0	0
6501	650119105	1	2			6	0	0	0
6501	650119503	1	8			6	0	0	0
6501	650119504	1	13			3	0	0	0
6501	650128102	1	6			7	0	0	0
6501	650128103	2	4			2	0	0	0
6501	650128204	1	27			8	0	0	0
6501	650128804	2	3132			8	1	0	0
6501	650128805	2	2110			6	1	0	0
6501	650128806	1	2			3	0	0	0
6501	650129004	1	4			5	0	0	0
6501	650129005	1	3			2	0	0	0
6601	660100203	2	28450			6	1	1	1	0
6601	660100806	1	29631			9	1	0	0	0
6601	660100807	2	7			7	0	0	0	0
6601	660100808	1	33			9	0	0	0	0
6601	660100809	1	12			7	0	0	0	0
6601	660101203	2	19902			7	1	0	0	0
6601	660101204	2	31733			5	1	1	1	1
6601	660101205	1	967			3	0	1	1	0
6601	660101506	2	1			3	0	0	0	0
6601	660101507	2	9			2	0	0	0	0
6601	660102604	2	3			3	0	0	0	0
6601	660105905	2	30874			7	1	0	0	0
6601	660106303	2	0			4	0	0	0	0
6601	660106304	2	3			2	0	0	0	0
6601	660107904	2	29443			6	1	0	0	0
6601	660108003	1	192			5	0	0	0	0
6601	660110103	2	6123			7	1	0	0	0
6601	660110104	2	4			4	0	0	0	0
6601	660110105	1	14			1	0	0	0	0
6601	660111903	2	7			7	0	0	0	0
6601	660111904	2	4			2	0	0	0	0
6601	660112004	2	13			4	0	0	0	0
6601	660112005	1	6			1	0	0	0	0
6601	660112102	2	5			8	0	0	0	0
6601	660112103	2	0			6	0	0	0	0
6601	660112104	1	7			1	0	0	0	0
6601	660112603	2	764			9	0	0	0	0
6601	660112604	2	16			1	0	0	0	0
6601	660113703	2	3			5	0	0	0	0
6601	660113704	2	1272			1	0	0	0	0
6601	660114704	1	5			3	0	0	0	0
6601	660114903	2	5			3	0	0	0	0
6601	660117503	1	5			2	0	0	0	0
6601	660117703	1	21842			9	1	0	0	0
6601	660117704	2	328			7	0	0	0	0
6601	660117705	2	10			5	0	0	0	0
6601	660117802	2	3055			5	1	1	0	0
6601	660117803	1	5			2	0	0	0	0
6601	660119206	1	28610			8	1	0	0	0
6601	660119207	2	4544			5	1	0	0	0
6601	660119208	1	4017			3	1	0	0	0
6601	660120003	2	5			1	0	0	0	0
6601	660121903	1	18567			8	1	0	0	0
6601	660121904	2	20759			6	1	0	0	0
6601	660121905	1	29433			3	1	1	1	0
6701	670100104	1	1			9	0	0	0	0
6701	670100105	1	481			8	0	0	0	0
6701	670100106	1	4			2	0	0	0	0
6701	670101303	2	7			9	0	0	0	0
6701	670101606	1	-1			3	0	0	0	0
6701	670102202	1	30643			9	1	0	0	0
6701	670102203	1	23926			6	1	0	0	0
6701	670102405	1	0			8	0	0	0	0
6701	670103203	1	16			4	0	0	0	0
6701	670103506	2	28			9	0	0	0	0
6701	670103604	1	12			8	0	0	0	0
6701	670107103	2	-1			8	0	0	0	0
6701	670108707	2	-1			3	0	0	0	0
6701	670112205	2				8		0	0	0
6701	670112206	1	6			4	0	0	0	0
6701	670112206	1	-1			4	0	0	0	0
6701	670112404	2	67			7	0	0	0	0
6701	670112804	2	2			3	0	0	0	0
6701	670113105	1	7			4	0	0	0	0
6701	670115203	1	5			7	0	0	0	0
6701	670115204	1	55			6	0	0	0	0
6701	670115504	1	0			7	0	0	0	0
6701	670117006	2	6			6	0	0	0	0
6701	670117007	2	6			1	0	0	0	0
6701	670118405	1	27736			9	1	0	0	0
6701	670118406	2	5			2	0	0	0	0
6701	670119105	2	0			5	0	0	0	0
6701	670120404	2	4			8	0	0	0	0
6701	670120406	1	5			4	0	1	0	0
6701	670120503	2	124			2	0	0	0	0
6701	670121905	1	7			9	0	0	0	0
6701	670121906	1	13			6	0	0	0	0
6701	670121907	1	18			2	0	0	0	0
6701	670123003	2	8			1	0	0	0	0
6701	670123404	2	9163			9	1	0	0	0
6701	670123405	1	-3			6	0	1	1	0
6701	670123406	1	-2			1	0	0	0	0
6701	670128003	1	-1			8	0	1	1	0
6701	670128004	1	3			6	0	0	0	0
6701	670128303	2	29642			2	1	0	0	0
6701	670128704	2	2			4	0	0	0	0
6701	670129004	1	9			5	0	0	0	0
6701	670129005	2	4			3	0	0	0	0
6701	670129306	1	10			9	0	0	0	0
6701	670129307	1	6			5	0	0	0	0
6701	670129308	2	5			8	0	0	0	0
6701	670130503	1	4			8	0	0	0	0
6701	670130504	2	7			7	0	0	0	0
6701	670130505	2	16			3	0	0	0	0
6801	680101604	2	9	0	9	6	0	0	0	0
6801	680101605	2	3	9	9	2	0	0	0	0
6801	680102407	2	1	0	0	8	0	0	0	0
6801	680103307	2	28091	0	0	8	1	0	0	0
6801	680103308	1	26960	0	0	5	1	0	0	0
6801	680103505	1	-1	0	0	7	0	0	0	0
6801	680103506	2	0	0	0	5	0	0	0	0
6801	680103507	2	-1	0	0	6	0	1	1	0
6801	680103604	2	4	0	0	9	0	0	0	0
6801	680103605	2	4	0	0	1	0	0	0	0
6801	680104803	2	51	0	0	8	0	0	0	0
6801	680104804	1	2	0	0	2	0	0	0	0
6801	680105004	2	1	0	0	7	0	1	0	0
6801	680105005	1	1	1	0	4	0	0	0	0
6801	680105006	1	4	0	0	1	0	0	0	0
6801	680105403	1	6	0	0	5	0	0	0	0
6801	680105804	1	14	0	0	1	0	0	0	0
6801	680106203	1	5	0	0	8	0	0	0	0
6801	680106204	1	1	0	1	5	0	1	1	0
6801	680106804	1	4			6	0	0	0	0
6801	680106805	1	2	9	9	1	0	0	0	0
6801	680107602	2	4405	0	0	6	1	0	0	0
6801	680107603	1	2029	0	0	3	1	0	0	0
6801	680107604	2	1	1	1	1	0	1	1	0
6801	680108103	1	0	0	0	7	0	0	0	0
6801	680108104	2	11	0	0	3	0	0	0	0
6801	680108105	1	10	0	0	1	0	0	0	0
6801	680108406	2	1	0	0	1	0	0	1	0
6801	680108506	2	10	0	0	9	0	0	0	0
6801	680108507	1	0	0	0	4	0	0	0	0
6801	680109504	2	7	0	0	3	0	0	0	0
6801	680109805	1	28464	0	0	8	1	0	0	0
6801	680109806	1	3210	0	0	6	1	0	0	0
6801	680110304	2	26798	0	0	8	1	0	0	0
6801	680110804	1	29912	0	0	8	1	0	0	1
6801	680110805	2	23467	0	0	5	1	0	0	0
6801	680110806	2	26349	0	0	3	1	0	0	0
6801	680112105	2	17353	0	0	9	1	0	1	0
6801	680112106	2	-1	0	0	8	0	0	0	0
6801	680112107	1	1	0	0	2	0	0	0	0
6801	680112504	1	23879	0	0	6	1	0	0	0
6801	680112505	2	0	0	0	1	0	0	0	0
6801	680113106	2	5	0	0	7	0	0	0	0
6901	690101902	1	4			7	0	0	0
6901	690101903	1	2			5	0	0	0
6901	690105602	2	5			9	0	0	0
6901	690106103	1	6			1	0	0	0
6901	690108203	1	2			3	0	0	0
6901	690109705	2	9			9	0	0	0
6901	690109706	1	5280			6	1	0	0
6901	690109707	2	325			2	0	0	0
6901	690111505	2	24327			9	1	0	0
6901	690111506	2	3			4	0	0	0
6901	690112903	1	4			6	0	0	0
6901	690117103	2	8			1	0	0	0
6901	690117704	1	52			9	0	0	0
6901	690118503	2	22986			6	1	0	0
6901	690118504	2	6470			4	1	0	0
6901	690124105	2	3			2	0	0	0
6901	690124404	2	5			6	0	0	0
6901	690124405	2	25			3	0	0	0
6901	690132205	1	7			9	0	0	0
6901	690138503	2	4			8	0	0	0
6901	690138504	2	3			8	0	0	0
6901	690138505	1	1			6	0	0	0
6901	690138506	1	-1			4	0	0	0
6901	690138507	1	404			3	0	0	0
6901	690140003	1	12			4	0	0	0
6901	690140103	2	1			1	0	0	0
6901	690146907	1	3			5	0	0	0
6901	690146908	1	1			5	0	0	0
6901	690151505	1	6			3	0	0	0
6901	690151506	2	2			6	0	0	0
6901	690151903	1	11			8	0	0	0
6901	690151904	2	40			3	0	0	0
6901	690153805	2	0			8	0	0	0
6901	690153806	2	3			6	0	0	0
6901	690154404	2	1			4	0	0	0
6901	690159502	2	8			2	0	0	0
6901	690159902	2	0			6	0	0	0
6901	690159903	2	3			4	0	0	0
6901	690160604	2	2			2	0	0	0
6901	690161806	1	35			7	0	0	0
6901	690165305	1	21853			7	1	0	0
6901	690171005	1	17708			9	1	0	0
7001	700100403	2	625	0	0	6	0	0	0	0
7001	700101302	2	3	0		9	0	0	0	0
7001	700102003	1	7	0	0	1	0	0	0	0
7001	700104004	1	13	0		9	0	0	0	0
7001	700104005	1	3	0		5	0	0	0	0
7001	700104006	2	1	0		1	0	0	0	0
7001	700104104	2	2	0		7	0	0	0	0
7001	700104105	1	1	0		3	0	0	0	0
7001	700104206	2	9	0		8	0	0	0	0
7001	700106805	1	3	0		5	0	0	0	0
7001	700107604	1	9	0	0	3	0	0	0	0
7001	700107606	2	2	0		9	0	0	0	0
7001	700108103	1	5	0		6	0	0	0	0
7001	700109303	1	7	0		7	0	0	0	0
7001	700109304	1	5	0		3	0	0	0	0
7001	700111006	1	3	0		6	0	0	0	0
7001	700111705	2	746	0	0	7	0	0	0	0
7001	700114206	2	28091	0		8	1	0	0	0
7001	700114207	2	26166	1		6	1	1	1	0
7001	700116503	2	5	0		8	0	0	0	0
7001	700116504	1	4	0		2	0	0	0	0
7001	700118403	1	8	0		1	0	0	0	0
7001	700119606	2	28892	0		5	1	0	0	0
7001	700119807	1	3	1	0	2	0	1	0	0
7001	700120405	2	23	0		9	0	0	0	0
7001	700120406	1	8	0		6	0	0	0	0
7001	700120407	1	14	0		5	0	0	0	0
7001	700121205	2	1626	0	0	7	0	0	0	0
7001	700121206	2	3	0	0	2	0	0	0	0
7001	700123204	1	3	0		6	0	0	0	0
7001	700123205	2	2	0		4	0	0	0	0
7001	700123405	1	4	0		5	0	0	0	0
7001	700123406	1	5	0		3	0	0	0	0
7001	700123705	2	9529	0		8	1	0	1	0
7001	700123706	2	1232	0		5	0	0	0	0
7001	700123707	2	4	0		1	0	0	0	0
7001	700125104	2	7	0		3	0	0	0	0
7001	700132707	1	3	0		4	0	0	0	0
7001	700132806	1	4	0	0	1	0	0	0	0
7001	700133405	1	5	0		7	0	0	0	0
7001	700133406	2	2	0		2	0	0	0	0
7001	700134503	1	8	1		7	0	0	1	0
7001	700137205	2	10	0		9	0	0	0	0
7001	700137206	1	6	0		7	0	0	0	0
7001	700137604	2	5	0		6	0	0	0	0
7001	700137605	2	6	0		1	0	0	0	0
7001	700139203	2	7	0		4	0	0	0	0
7001	700139304	2	20072	0	0	4	1	0	0	0
7001	700139903	1	3	0		8	0	0	0	0
7001	700139904	2	8	0		4	0	0	0	0
7101	710101206	1	3	0		4	0	0	0	0
7101	710101904	1	365	0		8	0	0	0	0
7101	710101905	1	1	0		5	0	0	0	0
7101	710101906	1	9	0		2	0	0	0	0
7101	710102003	2	1	0		4	0	0	0	0
7101	710102004	2	5	0		2	0	0	1	0
7101	710102807	2	2	0		6	0	0	0	0
7101	710103405	1	91	0		7	0	0	0	0
7101	710103406	1	12	0		3	0	0	0	0
7101	710104206	2	4	0		8	0	0	0	0
7101	710104207	1	4	0		6	0	0	0	0
7101	710104208	2	3	0		3	0	0	0	0
7101	710105003	2	7	0		2	0	0	0	0
7101	710105406	2	5783	0		9	1	0	0	0
7101	710105407	1	2693	0		6	1	0	0	0
7101	710105408	1	2	0		2	0	0	0	0
7101	710106706	1	2	0		8	0	0	0	0
7101	710106709	1	9	0		9	0	0	0	0
7101	710106710	1	44	0		6	0	0	0	0
7101	710107003	2	2	0		9	0	0	0	0
7101	710107004	1	4	0		6	0	0	0	0
7101	710108004	1	13	0		8	0	0	0	0
7101	710108005	1	-1	0		6	0	0	0	0
7101	710108006	1	1	0		3	0	0	0	0
7101	710108206	1	11	0		8	0	1	1	0
7101	710108207	2	13	0		6	0	0	0	0
7101	710108505	1	9	0		8	0	0	0	0
7101	710108506	1	17	0		4	0	0	0	0
7101	710108706	1	2726	0		8	1	0	0	0
7101	710108707	2	17	0		5	0	0	0	0
7101	710109606	1	2	0		6	0	0	0	0
7101	710109607	2	2	0		6	0	0	0	0
7101	710110604	2	26232	0		8	1	0	0	0
7101	710111002	1	24000	0		9	1	0	0	0
7101	710111804	1	9	0		9	0	0	0	0
7101	710111805	2	17	0		6	0	0	0	0
7101	710111806	2	4	0		4	0	0	0	0
7101	710112305	2	4071	0		9	1	0	0	0
7101	710112306	1	4	0		7	0	0	0	0
7101	710112307	2	5	0		1	0	1	1	0
7101	710113203	2	9	0		7	0	0	0	0
7101	710113204	1	15	0		5	0	0	0	0
7101	710113205	1	5	0		2	0	1	1	0
7101	710113803	1	3620	0		9	1	0	0	0
7101	710113804	1	18	0		8	0	0	0	0
7101	710113805	2	1717	0		9	0	0	0	0
7101	710113805	2	1486	0		9	0	0	0	0
7101	710113806	1	3	0		7	0	0	0	0
7101	710114703	2	844	0		6	0	0	0	0
7101	710115004	2	6	0		3	0	0	0	0
7101	710117202	2	2	0		7	0	0	0	0
7101	710117203	1	5	0		5	0	0	0	0
7101	710117204	2	31668	0		1	1	0	1	1
7101	710117306	1	209	0		5	0	0	0	9
7201	720100403	1	5892	0		1	1	0	0	0
7201	720100904	2	23679	0		8	1	0	0	0
7201	720100905	1	27535	0		5	1	0	0	0
7201	720100906	2	25459	0		8	1	0	0	0
7201	720101305	1	3	0		6	0	0	0	0
7201	720101404	1	7	1		6	0	0	1	0
7201	720101405	2	3686	1		1	1	1	1	0
7201	720101503	2	5187	0		9	1	0	0	0
7201	720101504	2	2179	0		7	1	0	0	0
7201	720101505	1	24973	0		4	1	0	0	0
7201	720101506	2	-3	0		1	0	0	0	0
7201	720102306	1	1	0		8	0	0	0	0
7201	720102307	1	-3	0		5	0	1	0	0
7201	720102308	2	-5	0		4	0	0	0	0
7201	720103004	1	2639	0		6	1	0	0	0
7201	720103503	1	2882	0		2	1	0	0	0
7201	720103606	2	-1	0		6	0	0	0	0
7201	720104003	1	15	0		9	0	0	0	0
7201	720104004	1	4	0		8	0	0	0	0
7201	720104005	1	3	0		3	0	0	0	0
7201	720104207	1	4	0		6	0	0	0	0
7201	720104208	2	-1	0		2	0	0	0	0
7201	720104706	1	500	0		9	0	0	0	0
7201	720104707	1	1	0		7	0	0	0	0
7201	720104708	1	4	0		5	0	1	1	0
7201	720104902	2	5	0		6	0	0	0	0
7201	720104903	1	4	0		2	0	0	0	0
7201	720105005	2	-1	0		5	0	1	0	0
7201	720105006	1	1737	0		4	0	0	0	0
7201	720105103	1	1	0		2	0	0	0	0
7201	720105504	2	56	0		9	0	0	0	0
7201	720105702	1	25438	0		7	1	0	0	0
7201	720105703	1	28789	0		5	1	0	0	0
7201	720106205	1	3464	0		8	1	0	0	0
7201	720106206	1	0	0		5	0	0	0	0
7201	720106505	1	8736	0		9	1	0	0	0
7201	720106506	1	6	0		6	0	0	0	0
7201	720106507	2	-1	0		4	0	0	0	0
7201	720106508	1	-5	0		1	0	0	0	0
7201	720106605	1	3	0		8	0	0	0	0
7201	720106606	2	4	0		7	0	0	0	0
7201	720106607	1	6	1		4	0	1	1	0
7201	720106608	1	12	1		2	0	1	1	0
7201	720108305	1	26350	0		7	1	0	0	0
7201	720108306	1	13	1		3	0	1	0	0
7201	720108307	2	3	1		2	0	1	1	0
7201	720108402	2	25148	0		5	1	0	0	0
7201	720108403	2	-1	0		3	0	0	0	0
7201	720108803	2	6737	0		5	1	0	0	0
7201	720108906	1	150	0		8	0	0	0	0
7201	720108907	1	8009	0		9	1	0	0	0
7201	720108908	1	0	0		5	0	0	0	0
7201	720108909	1	5	0		4	0	0	0	0
7201	720108910	2	-2	0		1	0	0	0	0
7301	730100305	1	24608			9	1	0	0	0
7301	730100306	2	31706			7	1	0	0	1
7301	730100407	2	9			5	0	0	0	0
7301	730100408	2	10			3	0	0	0	0
7301	730100603	2	805			9	0	0	0	0
7301	730100803	1	1			9	0	0	0	0
7301	730100804	1	2			6	0	1	1	0
7301	730100805	1	0			1	0	0	0	0
7301	730102706	1	2			9	0	0	0	0
7301	730102708	2	-2			5	0	0	0	0
7301	730104307	1	7			4	0	0	0	0
7301	730104308	1	2			1	0	1	0	0
7301	730104406	2	4			8	0	0	0	0
7301	730104503	2	2566			8	1	0	0	0
7301	730104504	1	2			6	0	0	0	0
7301	730104905	2	3			9	0	0	0	0
7301	730104906	2	2			5	0	0	0	0
7301	730105403	2	29112			7	1	0	0	0
7301	730105404	1	21175			4	1	0	0	0
7301	730105604	1	24511			9	1	0	0	0
7301	730105605	1	16508			5	1	0	0	0
7301	730105606	2	3			2	0	0	0	0
7301	730106106	2	30124			9	1	0	0	0
7301	730106107	1	9170			7	1	0	0	0
7301	730106404	2	5			6	0	0	0	0
7301	730106405	2	4			3	0	0	0	0
7301	730106406	2	2			1	0	0	0	0
7301	730106606	2	19015			8	1	0	0	0
7301	730106607	2	196			6	0	0	0	0
7301	730106608	2	27			5	0	0	0	0
7301	730106609	1	9			2	0	0	0	0
7301	730106610	1	2			2	0	0	0	0
7301	730106706	2	22963			9	1	0	0	0
7301	730106707	2	2			2	0	0	0	0
7301	730107303	2	11775			8	1	0	0	0
7301	730107304	1	4200			6	1	0	0	0
7301	730107305	2	3			1	0	0	0	0
7301	730107406	2	-1			6	0	0	0	0
7301	730107407	2	0			2	0	1	1	0
7301	730107704	2	1			8	0	0	0	0
7301	730107705	1	3			4	0	0	0	1
7301	730108804	2	2			9	0	0	0	0
7301	730108805	2	0			2	0	0	0	0
7301	730108905	2	25682			8	1	0	0	0
7301	730110303	1	1			3	0	0	0	0
7301	730110304	2	0			1	0	0	0	0
7301	730110404	1	31795			7	1	0	0	0
7301	730110405	2	1132			3	0	0	0	0
7301	730111104	1	14			7	0	0	0	0
7301	730111804	1	7			7	0	0	0	0
7301	730111805	1	2			6	0	0	0	0
7401	740100703	2	9082	0		9	1	0	0	0
7401	740100704	1	3	0		6	0	0	0	0
7401	740100705	2	5	0		1	0	0	0	0
7401	740101602	1	4	0		6	0	0	0	0
7401	740101603	1	1	0		4	0	0	0	0
7401	740102304	1	25075	0		3	1	0	0	0
7401	740103803	1	30103	0		9	1	0	0	0
7401	740103806	1	30000	1		3	1	0	1	1
7401	740105306	1	6	0		6	0	0	0	0
7401	740105307	2	2	0		4	0	0	0	0
7401	740105308	2	2	0		2	0	0	0	0
7401	740108204	2	13	0		7	0	0	0	0
7401	740108205	2	1099	0		3	0	0	0	0
7401	740109305	2	6	0		4	0	0	0	0
7401	740109806	2	23490	0		5	1	0	0	0
7401	740110106	1	11412	0		5	1	0	0	0
7401	740110107	2	5106	0		3	1	0	0	0
7401	740110203	1	27665	0		9	1	0	0	0
7401	740110204	2	7598	0		6	1	0	0	0
7401	740112703	1	4	0		6	0	0	0	0
7401	740112704	1	3	0		4	0	0	0	9
7401	740113203	2	5165	0		4	1	0	0	0
7401	740116103	2	10744	0		9	1	0	0	0
7401	740116104	2	1387	0		7	0	0	0	0
7401	740116105	2	4	0		4	0	0	0	0
7401	740116106	1	1	0		1	0	0	0	0
7401	740116204	2	2333	0		7	1	0	0	0
7401	740116205	2	16	0		3	0	0	0	0
7401	740116206	2	10	0		3	0	0	0	0
7401	740117803	2	26955	1		7	1	1	1	9
7401	740121006	1	27945	0		8	1	0	0	0
7401	740121007	1	164	1		5	0	1	1	0
7401	740121008	2	11	1		3	0	1	1	0
7401	740121905	2	2	0		8	0	0	0	0
[truncated: 402 more rows]
